# Supplementary material for: Addendum: Global mean nitrogen recovery efficiency in croplands can be enhanced by optimal nutrient, crop and soil management practices
Source: Nat Commun. 2025 Aug 11;16:7399. doi: 10.1038/s41467-025-62095-0 (PMC12340110; doi:10.1038/s41467-025-62095-0)
Supplement: Supplementary file 1 — Source Data Figs. 1, 2 [file 41467_2025_62095_MOESM1_ESM.xlsx]

## Sheet: Figure_1
id	studyid	reference	lat	lon	mat	map	clay	soc	ph	year	g_crop_type	management	fertilizer_type	crop_residue	tillage	cover_crop_and_crop_rotation	fertilizer_strategy	rfr	rfp	rft	n_dose	replication	nue_type	nuet_mean	nuet_sd	nuec_mean	nuec_sd
1	1	Abalos_2012_Effectiveness	40.55	-3.29	14.2317	494.922	26.7214	11.5071	7.79286	1	wheat	EE	enhanced	no	conventional	no	conventional	no	no	no	120	2	REN	78.3333		72.5
2	2	Abalos_2013_Role	40.55	-3.29	14.2317	494.922	26.7214	11.5071	7.79286	1	maize	CF	combined	yes	conventional	no	conventional	no	no	no	150	3	REN	35.7333		30.6
3	2	Abalos_2013_Role	40.55	-3.29	14.2317	494.922	26.7214	11.5071	7.79286	1	maize	CF	combined	no	conventional	no	conventional	no	no	no	150	3	REN	25.3333		30.6
4	2	Abalos_2013_Role	40.55	-3.29	14.2317	494.922	26.7214	11.5071	7.79286	1	maize	RES	combined	yes	conventional	no	conventional	no	no	no	150	3	REN	35.7333		30.6
5	2	Abalos_2013_Role	40.55	-3.29	14.2317	494.922	26.7214	11.5071	7.79286	1	maize	RES	mineral	yes	conventional	no	conventional	no	no	no	150	3	REN	43.8667		30.6
6	3	Adeli_2012_Broiler	33.7	-89.33	17.8769	1281.77	34.4143	9.05	5.7	1	maize	RFP	mineral	no	conventional	no	placement	no	yes	no	337	4	REN	18		8
7	3	Adeli_2012_Broiler	33.7	-89.33	17.8769	1281.77	34.4143	9.05	5.7	1	maize	RFP	mineral	no	conventional	no	placement	no	yes	no	349	4	REN	20		16
8	4	Adeyemi_2020_Effect	37.75	-89.06	14.6845	1207.67	26.4429	9.38571	5.77143	2	maize	CC	mineral	no	conventional	yes	conventional	no	no	no	150	3	REN	40.2256		27.4436
9	4	Adeyemi_2020_Effect	37.75	-89.06	14.6845	1207.67	26.4429	9.38571	5.77143	2	maize	CC	mineral	no	conventional	yes	conventional	no	no	no	150	3	REN	16.1654		16.9173
10	4	Adeyemi_2020_Effect	37.75	-89.06	14.6845	1207.67	26.4429	9.38571	5.77143	2	maize	RFP	mineral	no	conventional	no	placement	no	yes	no	150	3	REN	30		29
11	5	Adu-Gyamfi_1997_Timing	17.63	78.35	25.6622	899.143	30.6286	9.17857	6.73571	1	wheat	RFR	mineral	no	conventional	no	rate	yes	no	no	50	3	REN	59		43
12	5	Adu-Gyamfi_1997_Timing	17.63	78.35	25.6622	899.143	30.6286	9.17857	6.73571	1	wheat	ROT	mineral	no	conventional	yes	rate	yes	no	no	50	3	REN	71		43
13	6	Ai Y_2015_The_Chinese	32.02	118.86	16.1024	1274.62	33.6286	10.7857	6.95714	1	rice	RFT	mineral	no	conventional	no	timing	no	no	yes	240	3	REN	35.2		24.6
14	6	Ai Y_2015_The_Chinese	32.02	118.86	16.1024	1274.62	33.6286	10.7857	6.95714	1	rice	RFT	mineral	no	conventional	no	timing	no	no	yes	240	3	REN	31.2		24.6
15	6	Ai Y_2015_The_Chinese	32.02	118.86	16.1024	1274.62	33.6286	10.7857	6.95714	1	rice	RFT	mineral	no	conventional	no	timing	no	no	yes	240	3	REN	31.8		24.6
16	6	Ai Y_2015_The_Chinese	32.02	118.86	16.1024	1274.62	33.6286	10.7857	6.95714	1	rice	RFT	mineral	no	conventional	no	timing	no	no	yes	240	3	REN	37.1		24.6
17	6	Ai Y_2015_The_Chinese	32.02	118.86	16.1024	1274.62	33.6286	10.7857	6.95714	1	rice	RFT	mineral	no	conventional	no	timing	no	no	yes	240	3	REN	38.3		24.6
18	6	Ai Y_2015_The_Chinese	32.02	118.86	16.1024	1274.62	33.6286	10.7857	6.95714	1	rice	RFT	combined	no	conventional	no	timing	no	no	yes	240	3	REN	33.8		24.6
19	6	Ai Y_2015_The_Chinese	32.02	118.86	16.1024	1274.62	33.6286	10.7857	6.95714	1	rice	RFT	mineral	no	conventional	no	timing	no	no	yes	240	3	REN	21.2		16
20	6	Ai Y_2015_The_Chinese	32.02	118.86	16.1024	1274.62	33.6286	10.7857	6.95714	1	rice	RFT	mineral	no	conventional	no	timing	no	no	yes	240	3	REN	21.3		16
21	6	Ai Y_2015_The_Chinese	32.02	118.86	16.1024	1274.62	33.6286	10.7857	6.95714	1	rice	RFT	mineral	no	conventional	no	timing	no	no	yes	240	3	REN	19.3		16
22	6	Ai Y_2015_The_Chinese	32.02	118.86	16.1024	1274.62	33.6286	10.7857	6.95714	1	rice	RFT	mineral	no	conventional	no	timing	no	no	yes	240	3	REN	24.8		16
23	6	Ai Y_2015_The_Chinese	32.02	118.86	16.1024	1274.62	33.6286	10.7857	6.95714	1	rice	RFT	mineral	no	conventional	no	timing	no	no	yes	240	3	REN	26.2		16
24	6	Ai Y_2015_The_Chinese	32.02	118.86	16.1024	1274.62	33.6286	10.7857	6.95714	1	rice	RFT	combined	no	conventional	no	timing	no	no	yes	240	3	REN	22.8		16
25	7	An Jingwen_2008_Effects_Chinese	41.92	123.08	8.9336	739.62	30.6857	14.6214	7.1	1	maize	EE	enhanced	no	conventional	no	conventional	no	no	no	180	3	REN	37.25		27.99
26	7	An Jingwen_2008_Effects_Chinese	41.92	123.08	8.9336	739.62	30.6857	14.6214	7.1	1	maize	EE	enhanced	no	conventional	no	conventional	no	no	no	180	3	REN	29.35		28.56
27	8	Arregui_2008_Strategies	42.85	-1.64	11.4168	905.519	29.5571	23.8429	7.58571	1	wheat	EE	enhanced	no	conventional	no	timing	no	no	yes	120	3	REN	54		54
28	8	Arregui_2008_Strategies	42.85	-1.64	11.4168	905.519	29.5571	23.8429	7.58571	1	wheat	RFT	mineral	no	conventional	no	timing	no	no	yes	120	3	REN	51		54
29	9	Balik_2003_Nitrogen	50.14	14.39	9.92094	682.106	26.2071	18.4643	6.72857	1	maize	RES	mineral	yes	conventional	no	conventional	no	no	no	120	4	REN	41.5833		40.9167
30	9	Balik_2003_Nitrogen	50.14	14.39	9.92094	682.106	26.2071	18.4643	6.72857	1	maize	OF	organic	no	conventional	no	conventional	no	no	no	120	4	REN	45		38.3333
31	10	Banerjee, B_2002_Effects	28.62	77.18	24.4742	740.209	20.7714	7.13571	7.49286	1	rice	CF	combined	no	conventional	no	conventional	no	no	no	120	3	REN	40.25		50.58
32	10	Banerjee, B_2002_Effects	28.62	77.18	24.4742	740.209	20.7714	7.13571	7.49286	1	rice	CF	combined	no	conventional	no	conventional	no	no	no	120	3	REN	29.42		21.75
33	10	Banerjee, B_2002_Effects	28.62	77.18	24.4742	740.209	20.7714	7.13571	7.49286	1	wheat	CF	combined	no	conventional	no	conventional	no	no	no	120	3	REN	34.75		41.17
34	10	Banerjee, B_2002_Effects	28.62	77.18	24.4742	740.209	20.7714	7.13571	7.49286	1	wheat	CF	combined	no	conventional	no	conventional	no	no	no	120	3	REN	51.75		46
35	11	Bao Y_ 2015_The_Chinese	43.63	122.35	7.81353	451.241	15.5429	9.48571	7.89286	1	maize	EE	enhanced	no	conventional	no	conventional	no	no	no	200	3	REN	16.57		11.53
36	11	Bao Y_ 2015_The_Chinese	43.63	122.35	7.81353	451.241	15.5429	9.48571	7.89286	1	maize	EE	enhanced	no	conventional	no	conventional	no	no	no	200	3	REN	16.11		11.53
37	11	Bao Y_ 2015_The_Chinese	43.63	122.35	7.81353	451.241	15.5429	9.48571	7.89286	1	maize	EE	enhanced	no	conventional	no	conventional	no	no	no	200	3	REN	12.43		11.53
38	11	Bao Y_ 2015_The_Chinese	43.63	122.35	7.81353	451.241	15.5429	9.48571	7.89286	1	maize	EE	enhanced	no	conventional	no	conventional	no	no	no	200	3	REN	33.64		32.48
39	11	Bao Y_ 2015_The_Chinese	43.63	122.35	7.81353	451.241	15.5429	9.48571	7.89286	1	maize	EE	enhanced	no	conventional	no	conventional	no	no	no	200	3	REN	32.44		32.48
40	11	Bao Y_ 2015_The_Chinese	43.63	122.35	7.81353	451.241	15.5429	9.48571	7.89286	1	maize	EE	enhanced	no	conventional	no	conventional	no	no	no	200	3	REN	30.7		32.48
41	12	Blackmer, A. M_1988_Response	41.88	-93.07	9.86477	1067.1	40.7786	14.7357	6.30714	1	maize	EE	enhanced	no	conventional	no	conventional	no	no	no	112	3	REN	75		61.6071
42	12	Blackmer, A. M_1988_Response	41.88	-93.07	9.86477	1067.1	40.7786	14.7357	6.30714	1	maize	EE	enhanced	no	conventional	no	conventional	no	no	no	224	3	REN	45.5357		43.3036
43	12	Blackmer, A. M_1988_Response	41.88	-93.07	9.86477	1067.1	40.7786	14.7357	6.30714	2	maize	EE	enhanced	no	conventional	no	conventional	no	no	no	112	3	REN	50.8929		51.7857
44	12	Blackmer, A. M_1988_Response	41.88	-93.07	9.86477	1067.1	40.7786	14.7357	6.30714	2	maize	EE	enhanced	no	conventional	no	conventional	no	no	no	224	3	REN	39.7321		49.5536
45	12	Blackmer, A. M_1988_Response	41.88	-93.07	9.86477	1067.1	40.7786	14.7357	6.30714	3	maize	EE	enhanced	no	conventional	no	conventional	no	no	no	112	3	REN	48.2143		41.0714
46	12	Blackmer, A. M_1988_Response	41.88	-93.07	9.86477	1067.1	40.7786	14.7357	6.30714	3	maize	EE	enhanced	no	conventional	no	conventional	no	no	no	224	3	REN	37.9464		28.5714
47	12	Blackmer, A. M_1988_Response	41.88	-93.07	9.86477	1067.1	40.7786	14.7357	6.30714	1	maize	EE	enhanced	no	conventional	no	conventional	no	no	no	112	3	REN	50.8929		66.0714
48	12	Blackmer, A. M_1988_Response	41.88	-93.07	9.86477	1067.1	40.7786	14.7357	6.30714	1	maize	EE	enhanced	no	conventional	no	conventional	no	no	no	224	3	REN	32.5893		29.0179
49	12	Blackmer, A. M_1988_Response	41.88	-93.07	9.86477	1067.1	40.7786	14.7357	6.30714	2	maize	EE	enhanced	no	conventional	no	conventional	no	no	no	112	3	REN	44.6429		33.9286
50	12	Blackmer, A. M_1988_Response	41.88	-93.07	9.86477	1067.1	40.7786	14.7357	6.30714	2	maize	EE	enhanced	no	conventional	no	conventional	no	no	no	224	3	REN	33.4821		33.0357
51	12	Blackmer, A. M_1988_Response	41.88	-93.07	9.86477	1067.1	40.7786	14.7357	6.30714	3	maize	EE	enhanced	no	conventional	no	conventional	no	no	no	112	3	REN	79.4643		69.6429
52	12	Blackmer, A. M_1988_Response	41.88	-93.07	9.86477	1067.1	40.7786	14.7357	6.30714	3	maize	EE	enhanced	no	conventional	no	conventional	no	no	no	224	3	REN	42.8571		54.4643
53	13	Blesh, J_2014_Retention	40.6	-90.28	11.6476	1070.13	33.8714	13.0643	6.17857	1	maize	CC	mineral	no	conventional	yes	conventional	no	no	no	150	4	REN	16.9		27.2
58	15	Brennan_2014_The	52.87	-6.94	9.52501	900.983	23.5643	54.0857	6.11429	3	wheat	RT	mineral	yes	reduced	no	conventional	no	no	no	140	4	REN	34.9		37.37
59	15	Brennan_2014_The	52.87	-6.94	9.52501	900.983	23.5643	54.0857	6.11429	3	wheat	RT	mineral	yes	reduced	no	conventional	no	no	no	180	4	REN	29.75		34.35
60	15	Brennan_2014_The	52.87	-6.94	9.52501	900.983	23.5643	54.0857	6.11429	3	wheat	RT	mineral	yes	reduced	no	conventional	no	no	no	220	4	REN	28.41		31.24
61	15	Brennan_2014_The	52.87	-6.94	9.52501	900.983	23.5643	54.0857	6.11429	3	wheat	RT	mineral	yes	reduced	no	conventional	no	no	no	260	4	REN	25.39		28.24
62	15	Brennan_2014_The	52.87	-6.94	9.52501	900.983	23.5643	54.0857	6.11429	3	wheat	RT	mineral	no	reduced	no	conventional	no	no	no	140	4	REN	33.65		37.37
63	15	Brennan_2014_The	52.87	-6.94	9.52501	900.983	23.5643	54.0857	6.11429	3	wheat	RT	mineral	no	reduced	no	conventional	no	no	no	180	4	REN	30.52		34.35
64	15	Brennan_2014_The	52.87	-6.94	9.52501	900.983	23.5643	54.0857	6.11429	3	wheat	RT	mineral	no	reduced	no	conventional	no	no	no	220	4	REN	27.44		31.24
65	15	Brennan_2014_The	52.87	-6.94	9.52501	900.983	23.5643	54.0857	6.11429	3	wheat	RT	mineral	no	reduced	no	conventional	no	no	no	260	4	REN	24.02		28.24
66	15	Brennan_2014_The	52.87	-6.94	9.52501	900.983	23.5643	54.0857	6.11429	3	wheat	RES	mineral	yes	conventional	no	conventional	no	no	no	140	4	REN	36.32		37.37
67	15	Brennan_2014_The	52.87	-6.94	9.52501	900.983	23.5643	54.0857	6.11429	3	wheat	RES	mineral	yes	conventional	no	conventional	no	no	no	180	4	REN	33.87		34.35
68	15	Brennan_2014_The	52.87	-6.94	9.52501	900.983	23.5643	54.0857	6.11429	3	wheat	RES	mineral	yes	conventional	no	conventional	no	no	no	220	4	REN	30.33		31.24
69	15	Brennan_2014_The	52.87	-6.94	9.52501	900.983	23.5643	54.0857	6.11429	3	wheat	RES	mineral	yes	conventional	no	conventional	no	no	no	260	4	REN	27.59		28.24
70	15	Brennan_2014_The	52.87	-6.94	9.52501	900.983	23.5643	54.0857	6.11429	3	wheat	RES	mineral	yes	reduced	no	conventional	no	no	no	140	4	REN	34.9		37.37
71	15	Brennan_2014_The	52.87	-6.94	9.52501	900.983	23.5643	54.0857	6.11429	3	wheat	RES	mineral	yes	reduced	no	conventional	no	no	no	180	4	REN	29.75		34.35
72	15	Brennan_2014_The	52.87	-6.94	9.52501	900.983	23.5643	54.0857	6.11429	3	wheat	RES	mineral	yes	reduced	no	conventional	no	no	no	220	4	REN	28.41		31.24
73	15	Brennan_2014_The	52.87	-6.94	9.52501	900.983	23.5643	54.0857	6.11429	3	wheat	RES	mineral	yes	reduced	no	conventional	no	no	no	260	4	REN	25.39		28.24
74	16	Cai Hong-guang_2012_Effect_Chinese	43.8	125.41	5.81623	750.287	24.9286	18.1357	6.79286	1	rice	RFR	mineral	no	conventional	no	rate	yes	no	no	190	3	REN	55.7895		34.7619
75	16	Cai Hong-guang_2012_Effect_Chinese	43.8	125.41	5.81623	750.287	24.9286	18.1357	6.79286	1	rice	RFR	mineral	no	conventional	no	rate	yes	no	no	140	3	REN	47.1429		34.7619
79	18	Cao N_2012_Effect_Chinese	43.95	125.24	6.00963	703.06	24.4286	13.6	7.33571	1	maize	EE	enhanced	no	conventional	no	conventional	no	no	no	180	3	REN	33.62		22.29
80	18	Cao N_2012_Effect_Chinese	43.95	125.24	6.00963	703.06	24.4286	13.6	7.33571	1	maize	EE	enhanced	no	conventional	no	conventional	no	no	no	180	3	REN	39.87		22.29
81	19	Cao_2018_Effects	30.9	121.4	16.8647	1376.39	27.6929	14.6	7.26429	1	rice	RES	mineral	yes	reduced	no	conventional	no	no	no	225	3	REN	24.6		20.4
82	20	Carter_1985_Spring	49.76	-112.85	6.29112	464.477	36.1357	17.2071	7.16429	16	wheat	ZT	mineral	no	no-till	no	conventional	no	no	no	100	3	REN	20.3		27.7
83	20	Carter_1985_Spring	51.7	-105.47	2.89594	513.807	32.1	23.25	7	4	wheat	ZT	mineral	no	no-till	no	conventional	no	no	no	100	3	REN	26.6		23.8
84	20	Carter_1985_Spring	51.7	-105.47	2.89594	513.807	32.1	23.25	7	4	wheat	ZT	mineral	no	no-till	no	conventional	no	no	no	100	3	REN	20		26.6
85	20	Carter_1985_Spring	52.39	-108.83	2.75046	481.576	30.4214	21.25	7.09286	2	wheat	ZT	mineral	no	no-till	no	conventional	no	no	no	100	3	REN	21.4		24.7
86	20	Carter_1985_Spring	52.39	-108.83	2.75046	481.576	30.4214	21.25	7.09286	2	wheat	ZT	mineral	no	no-till	no	conventional	no	no	no	100	3	REN	31.2		24.7
87	20	Carter_1985_Spring	52.87	-104.62	1.69372	580.353	39.9	25.1857	7.02143	12	wheat	ZT	mineral	no	no-till	no	conventional	no	no	no	100	3	REN	19.3		15.7
89	22	Chai Huiqing_2011_Effects_Chinese	28.98	112.94	18.1066	1538.52	32.95	17.2286	6.02857	1	rice	RFR	mineral	no	conventional	no	rate	yes	no	no	127.5	3	REN	50.06		27.78
90	22	Chai Huiqing_2011_Effects_Chinese	28.98	112.94	18.1066	1538.52	32.95	17.2286	6.02857	1	rice	CF	combined	no	conventional	no	conventional	no	no	no	150	3	REN	39.8		27.78
91	22	Chai Huiqing_2011_Effects_Chinese	28.98	112.94	18.1066	1538.52	32.95	17.2286	6.02857	1	rice	EE	enhanced	no	conventional	no	rate	yes	no	no	120	3	REN	38.37		27.78
92	22	Chai Huiqing_2011_Effects_Chinese	28.98	112.94	18.1066	1538.52	32.95	17.2286	6.02857	1	rice	EE	enhanced	no	conventional	no	conventional	no	no	no	144	3	REN	39.51		27.78
93	23	Chen k_2009_Nirtrogen__Chinese	30.25	103.85	17.4621	1029.31	29.6571	13.0714	7.09286	1	rice	RT	mineral	no	reduced	no	conventional	no	no	no	120	3	REN	44.67		13.8
94	23	Chen k_2009_Nirtrogen__Chinese	30.25	103.85	17.4621	1029.31	29.6571	13.0714	7.09286	1	wheat	RT	mineral	no	reduced	no	conventional	no	no	no	120	3	REN	49.69		28.11
95	24	Chen Kai-lin_2014_Effect_Chinese	28.51	112.65	18.2185	1586.05	30.5143	15.7143	5.96429	1	rice	OF	organic	no	conventional	no	conventional	no	no	no	135	3	REN	67.2593		59.5556
96	24	Chen Kai-lin_2014_Effect_Chinese	28.51	112.65	18.2185	1586.05	30.5143	15.7143	5.96429	1	rice	EE	enhanced	no	conventional	no	conventional	no	no	no	135	3	REN	65.4074		59.5556
97	24	Chen Kai-lin_2014_Effect_Chinese	28.51	112.65	18.2185	1586.05	30.5143	15.7143	5.96429	1	rice	OF	organic	no	conventional	no	conventional	no	no	no	135	3	REN	87.7778		75.2593
98	24	Chen Kai-lin_2014_Effect_Chinese	28.51	112.65	18.2185	1586.05	30.5143	15.7143	5.96429	1	rice	EE	enhanced	no	conventional	no	conventional	no	no	no	135	3	REN	86.1481		75.2593
99	25	Chen Linan-2010_Effect_Chinese	46.97	127.62	2.80845	795.481	28.5786	27.9643	6.49286	2	rice	RFT	mineral	no	conventional	no	timing	no	no	yes	105	3	REN	48.43	3.27	33.87	5.7
100	25	Chen Linan-2010_Effect_Chinese	46.97	127.62	2.80845	795.481	28.5786	27.9643	6.49286	2	rice	RFT	mineral	no	conventional	no	timing	no	no	yes	135	3	REN	38.51	2.77	30.04	2.12
101	25	Chen Linan-2010_Effect_Chinese	46.97	127.62	2.80845	795.481	28.5786	27.9643	6.49286	2	rice	RFR	mineral	no	conventional	no	rate	yes	no	no	105	3	REN	48.43	3.27	38.51	2.77
102	25	Chen Linan-2010_Effect_Chinese	46.97	127.62	2.80845	795.481	28.5786	27.9643	6.49286	2	rice	RFR	mineral	no	conventional	no	rate	yes	no	no	105	3	REN	33.87	5.7	30.04	2.12
103	26	Chen Shunping_2006_Rules_Chinese	40.14	116.18	12.2405	585.971	19.9929	9.10714	7.92143	1	maize	RFR	mineral	no	conventional	no	rate	yes	no	no	180	3	REN	33.4		22.5
104	27	Chen Xian-you_2010_Chinese	30.2	120.47	17.4508	1482.48	25.0857	13.5429	6.55714	1	rice	EE	enhanced	no	conventional	no	conventional	no	no	no	240	3	REN	36.8		26.76
105	27	Chen Xian-you_2010_Chinese	30.2	120.47	17.4508	1482.48	25.0857	13.5429	6.55714	1	rice	EE	enhanced	no	conventional	no	rate	yes	no	no	168	3	REN	40.73		26.76
106	27	Chen Xian-you_2010_Chinese	30.2	120.47	17.4508	1482.48	25.0857	13.5429	6.55714	1	rice	RFR	mineral	no	conventional	no	rate	yes	no	no	168	3	REN	22.34		26.76
107	27	Chen Xian-you_2010_Chinese	30.2	120.47	17.4508	1482.48	25.0857	13.5429	6.55714	1	rice	RFR	enhanced	no	conventional	no	rate	yes	no	no	168	3	REN	40.73		36.8
108	27	Chen Xian-you_2010_Chinese	30.28	120.55	17.2881	1492.52	28.2643	15.0071	6.72143	1	rice	EE	enhanced	no	conventional	no	conventional	no	no	no	210	3	REN	27.38		11.18
109	27	Chen Xian-you_2010_Chinese	30.28	120.55	17.2881	1492.52	28.2643	15.0071	6.72143	1	rice	EE	enhanced	no	conventional	no	conventional	no	no	no	210	3	REN	26.7		11.18
110	27	Chen Xian-you_2010_Chinese	30.28	120.55	17.2881	1492.52	28.2643	15.0071	6.72143	1	rice	EE	enhanced	no	conventional	no	conventional	no	no	no	210	3	REN	15.45		11.18
111	27	Chen Xian-you_2010_Chinese	30.28	120.55	17.2881	1492.52	28.2643	15.0071	6.72143	1	rice	EE	enhanced	no	conventional	no	conventional	no	no	no	210	3	REN	12.77		11.18
112	28	Chen,X_2010_Effect__Chinese	30.28	120.55	17.2881	1492.52	28.2643	15.0071	6.72143	1	rice	EE	enhanced	no	conventional	no	conventional	no	no	no	210	3	REN	27.38		11.18
113	28	Chen,X_2010_Effect__Chinese	30.28	120.55	17.2881	1492.52	28.2643	15.0071	6.72143	1	rice	EE	enhanced	no	conventional	no	conventional	no	no	no	210	3	REN	26.57		11.18
114	28	Chen,X_2010_Effect__Chinese	30.28	120.55	17.2881	1492.52	28.2643	15.0071	6.72143	1	rice	EE	enhanced	no	conventional	no	conventional	no	no	no	210	3	REN	15.45		11.18
115	28	Chen,X_2010_Effect__Chinese	30.28	120.55	17.2881	1492.52	28.2643	15.0071	6.72143	1	rice	EE	enhanced	no	conventional	no	conventional	no	no	no	210	3	REN	12.77		11.18
116	28	Chen,X_2010_Effect__Chinese	30.28	120.55	17.2881	1492.52	28.2643	15.0071	6.72143	1	rice	EE	enhanced	no	conventional	no	conventional	no	no	no	210	3	REN	27.9		6.64
117	28	Chen,X_2010_Effect__Chinese	30.28	120.55	17.2881	1492.52	28.2643	15.0071	6.72143	1	rice	EE	enhanced	no	conventional	no	conventional	no	no	no	210	3	REN	19.9		6.64
118	28	Chen,X_2010_Effect__Chinese	30.28	120.55	17.2881	1492.52	28.2643	15.0071	6.72143	1	rice	EE	enhanced	no	conventional	no	conventional	no	no	no	210	3	REN	20.67		6.64
119	29	Chen,X_2010_Effect_Chinese	30.28	120.55	17.2881	1492.52	28.2643	15.0071	6.72143	1	rice	EE	enhanced	no	conventional	no	conventional	no	no	no	210	3	REN	12.17		6.64
120	30	Chen_2006_Synchronizing	40.01	116.19	12.4182	533.342	20.0429	17.4643	6.96429	2	wheat	RFR	mineral	no	conventional	no	rate	yes	no	no	55	3	REN	67.3		19.1
121	30	Chen_2006_Synchronizing	40.01	116.19	12.4182	533.342	20.0429	17.4643	6.96429	2	wheat	RFR	mineral	no	conventional	no	rate	yes	no	no	65	3	REN	66.3		18.2
122	31	Chen_2019_Winter	35.7	108.2	10.4086	621.017	27.65	10.7357	8.19286	2	wheat	CC	mineral	no	conventional	yes	conventional	no	no	no	150	3	REN	27.5		13.7
123	31	Chen_2019_Winter	35.7	108.2	10.4086	621.017	27.65	10.7357	8.19286	2	wheat	CC	mineral	no	conventional	yes	conventional	no	no	no	150	3	REN	30.8		13.7
124	31	Chen_2019_Winter	35.7	108.2	10.4086	621.017	27.65	10.7357	8.19286	2	wheat	CC	mineral	no	conventional	yes	conventional	no	no	no	150	3	REN	34.3		13.7
125	31	Chen_2019_Winter	35.7	108.2	10.4086	621.017	27.65	10.7357	8.19286	2	wheat	CC	mineral	no	conventional	yes	conventional	no	no	no	150	3	REN	56.3		41.3
126	31	Chen_2019_Winter	35.7	108.2	10.4086	621.017	27.65	10.7357	8.19286	2	wheat	CC	mineral	no	conventional	yes	conventional	no	no	no	150	3	REN	66.7		41.3
127	31	Chen_2019_Winter	35.7	108.2	10.4086	621.017	27.65	10.7357	8.19286	2	wheat	CC	mineral	no	conventional	yes	conventional	no	no	no	150	3	REN	61.9		41.3
128	31	Chen_2019_Winter	35.7	108.2	10.4086	621.017	27.65	10.7357	8.19286	2	wheat	CC	mineral	no	conventional	yes	conventional	no	no	no	150	3	REN	68.1		60.2
129	31	Chen_2019_Winter	35.7	108.2	10.4086	621.017	27.65	10.7357	8.19286	2	wheat	CC	mineral	no	conventional	yes	conventional	no	no	no	150	3	REN	87.1		60.2
130	31	Chen_2019_Winter	35.7	108.2	10.4086	621.017	27.65	10.7357	8.19286	2	wheat	CC	mineral	no	conventional	yes	conventional	no	no	no	150	3	REN	87		60.2
131	31	Chen_2019_Winter	35.7	108.2	10.4086	621.017	27.65	10.7357	8.19286	2	wheat	CC	mineral	no	conventional	yes	conventional	no	no	no	150	3	REN	67.7		63.5
132	31	Chen_2019_Winter	35.7	108.2	10.4086	621.017	27.65	10.7357	8.19286	2	wheat	CC	mineral	no	conventional	yes	conventional	no	no	no	150	3	REN	79.4		63.5
133	31	Chen_2019_Winter	35.7	108.2	10.4086	621.017	27.65	10.7357	8.19286	2	wheat	CC	mineral	no	conventional	yes	conventional	no	no	no	150	3	REN	83.2		63.5
134	31	Chen_2019_Winter	35.7	108.2	10.4086	621.017	27.65	10.7357	8.19286	2	wheat	CC	mineral	no	conventional	yes	conventional	no	no	no	150	3	REN	67.9		64.1
135	31	Chen_2019_Winter	35.7	108.2	10.4086	621.017	27.65	10.7357	8.19286	2	wheat	CC	mineral	no	conventional	yes	conventional	no	no	no	150	3	REN	75.3		64.1
136	31	Chen_2019_Winter	35.7	108.2	10.4086	621.017	27.65	10.7357	8.19286	2	wheat	CC	mineral	no	conventional	yes	conventional	no	no	no	150	3	REN	80		64.1
137	32	Christianson_1990_Fate	13.25	2.3	29.0977	355.096	8.90714	2.68571	5.21429	3	wheat	RFP	mineral	no	conventional	no	placement	no	yes	no	90	2	REN	31		31.3
138	32	Christianson_1990_Fate	13.25	2.3	29.0977	355.096	8.90714	2.68571	5.21429	3	wheat	RFT	mineral	no	conventional	no	timing	no	no	yes	90	2	REN	31.3		26.7
139	33	Corbeels_1999_Fate	33.85	-5.57	17.4853	563.49	34.4286	10.3214	7.79286	2	wheat	RFT	mineral	no	conventional	no	timing	no	no	yes	100	3	REN	30.7	2.6	24.2	2.8
140	34	Cui_2007_On-farm	35.67	116.78	14.6183	688.2	26.1857	5.73571	7.8	2	wheat	RFR	mineral	no	conventional	no	rate	yes	no	no	130	3	REN	44	5	18	2
141	35	Cui_2010_In-season	37.4	117.7	14.1942	613.684	26.1071	7.62143	7.89286	1	wheat	RFR	mineral	no	conventional	no	rate	yes	no	no	164	4	REN	35		22
142	35	Cui_2010_In-season	37.4	117.7	14.1942	613.684	26.1071	7.62143	7.89286	1	wheat	RFR	mineral	no	conventional	no	rate	yes	no	no	115	4	REN	56		19
143	35	Cui_2010_In-season	37.4	117.7	14.1942	613.684	26.1071	7.62143	7.89286	1	wheat	RFR	mineral	no	conventional	no	rate	yes	no	no	92	4	REN	64		17
144	35	Cui_2010_In-season	37.4	117.7	14.1942	613.684	26.1071	7.62143	7.89286	1	wheat	RFR	mineral	no	conventional	no	rate	yes	no	no	98	4	REN	44		15
145	35	Cui_2010_In-season	37.4	117.7	14.1942	613.684	26.1071	7.62143	7.89286	1	wheat	RFR	mineral	no	conventional	no	rate	yes	no	no	171	4	REN	29		12
146	35	Cui_2010_In-season	37.4	117.7	14.1942	613.684	26.1071	7.62143	7.89286	1	wheat	RFR	mineral	no	conventional	no	rate	yes	no	no	140	4	REN	41		16
147	35	Cui_2010_In-season	37.4	117.7	14.1942	613.684	26.1071	7.62143	7.89286	1	wheat	RFR	mineral	no	conventional	no	rate	yes	no	no	71	4	REN	50		15
148	35	Cui_2010_In-season	37.4	117.7	14.1942	613.684	26.1071	7.62143	7.89286	1	wheat	RFR	mineral	no	conventional	no	rate	yes	no	no	133	4	REN	63		22
149	35	Cui_2010_In-season	37.4	117.7	14.1942	613.684	26.1071	7.62143	7.89286	1	wheat	RFR	mineral	no	conventional	no	rate	yes	no	no	162	4	REN	45		21
150	36	Cui_2011_Using	37.4	117.7	14.1942	613.684	26.1071	7.62143	7.89286	1	wheat	RFR	mineral	no	conventional	no	rate	yes	no	no	117	3	REN	47		20
151	36	Cui_2011_Using	37.4	117.7	14.1942	613.684	26.1071	7.62143	7.89286	1	wheat	RFR	mineral	no	conventional	no	rate	yes	no	no	117	3	REN	58		24
152	37	Dang,j_2008_Effect_Chinese	36.19	111.49	12.9297	648.886	18.7286	10.4143	8	1	wheat	EE	enhanced	no	conventional	no	conventional	no	no	no	225	4	REN	29.05		25.24
153	38	De Antoni Migliorati_2014_Assessing	-26.57	151.83	18.8491	694.622	39.7071	16.8286	6.22857	1	wheat	EE	enhanced	no	conventional	no	conventional	no	no	no	80	4	REN	35.7	2.4	33.8	2.9
154	38	De Antoni Migliorati_2014_Assessing	-26.57	151.83	18.8491	694.622	39.7071	16.8286	6.22857	1	maize	EE	enhanced	no	conventional	no	conventional	no	no	no	160	4	REN	52.9	5.4	51.9	3.8
157	40	Delgado_1996_Mitigation	40.57	-105	8.84262	567.522	30.85	10.5429	7.62143	1	wheat	EE	enhanced	no	conventional	no	conventional	no	no	no	90	3	REN	79		68.8889
158	40	Delgado_1996_Mitigation	40.57	-105	8.84262	567.522	30.85	10.5429	7.62143	1	wheat	EE	enhanced	no	conventional	no	conventional	no	no	no	90	3	REN	63.5556		68.8889
159	41	Deng Mei-hua_2005_Optimization_Chinese	31.55	120.7	16.5827	1252.39	32.55	14.2143	7.22143	1	rice	RFP	mineral	no	conventional	no	placement	no	yes	no	100	4	REN	45.25		35.31
160	41	Deng Mei-hua_2005_Optimization_Chinese	31.55	120.7	16.5827	1252.39	32.55	14.2143	7.22143	1	rice	RFP	mineral	no	conventional	no	placement	no	yes	no	150	4	REN	34.71		31.78
161	41	Deng Mei-hua_2005_Optimization_Chinese	31.55	120.7	16.5827	1252.39	32.55	14.2143	7.22143	1	rice	RFP	mineral	no	conventional	no	placement	no	yes	no	200	4	REN	22.69		23.71
162	41	Deng Mei-hua_2005_Optimization_Chinese	31.55	120.7	16.5827	1252.39	32.55	14.2143	7.22143	1	rice	RFP	mineral	no	conventional	no	placement	no	yes	no	250	4	REN	22.378		24.66
163	41	Deng Mei-hua_2005_Optimization_Chinese	31.55	120.7	16.5827	1252.39	32.55	14.2143	7.22143	1	wheat	RFP	mineral	no	conventional	no	placement	no	yes	no	100	4	REN	41.1		43.63
164	41	Deng Mei-hua_2005_Optimization_Chinese	31.55	120.7	16.5827	1252.39	32.55	14.2143	7.22143	1	wheat	RFP	mineral	no	conventional	no	placement	no	yes	no	150	4	REN	44.19		32.01
165	41	Deng Mei-hua_2005_Optimization_Chinese	31.55	120.7	16.5827	1252.39	32.55	14.2143	7.22143	1	wheat	RFP	mineral	no	conventional	no	placement	no	yes	no	200	4	REN	36.95		30.17
166	41	Deng Mei-hua_2005_Optimization_Chinese	31.55	120.7	16.5827	1252.39	32.55	14.2143	7.22143	1	wheat	RFP	mineral	no	conventional	no	placement	no	yes	no	250	4	REN	33.48		26.55
167	42	Diez, J_2004_Impact	41.44	2.19	15.4522	462.189	30.0643	23.7357	7.1	1	maize	OF	organic	no	conventional	no	conventional	no	no	no	170	3	REN	37.6		27.6
168	43	Diez_1997_Nitrate	40.31	-3.43	14.5558	503.794	25.5929	12.6786	7.77857	3	maize	EE	enhanced	no	conventional	no	conventional	no	no	no	150	3	REN	43.3333		30
169	43	Diez_1997_Nitrate	40.31	-3.43	14.5558	503.794	25.5929	12.6786	7.77857	3	maize	OF	organic	no	conventional	no	conventional	no	no	no	150	3	REN	56		56.6667
170	43	Diez_1997_Nitrate	40.31	-3.43	14.5558	503.794	25.5929	12.6786	7.77857	3	maize	EE	enhanced	no	conventional	no	conventional	no	no	no	150	3	REN	11.3333		23.3333
171	43	Diez_1997_Nitrate	40.31	-3.43	14.5558	503.794	25.5929	12.6786	7.77857	3	maize	OF	organic	no	conventional	no	conventional	no	no	no	150	3	REN	36.6667		23.3333
172	43	Diez_1997_Nitrate	40.31	-3.43	14.5558	503.794	25.5929	12.6786	7.77857	3	wheat	EE	enhanced	no	conventional	no	conventional	no	no	no	100	3	REN	53		74
173	43	Diez_1997_Nitrate	40.31	-3.43	14.5558	503.794	25.5929	12.6786	7.77857	3	wheat	OF	organic	no	conventional	no	conventional	no	no	no	100	3	REN	20		74
174	43	Diez_1997_Nitrate	40.31	-3.43	14.5558	503.794	25.5929	12.6786	7.77857	3	wheat	EE	enhanced	no	conventional	no	conventional	no	no	no	100	3	REN	58		69
175	43	Diez_1997_Nitrate	40.31	-3.43	14.5558	503.794	25.5929	12.6786	7.77857	3	wheat	OF	organic	no	conventional	no	conventional	no	no	no	100	3	REN	54		69
176	43	Diez_1997_Nitrate	40.31	-3.43	14.5558	503.794	25.5929	12.6786	7.77857	3	maize	EE	enhanced	no	conventional	no	conventional	no	no	no	150	3	REN	52		58
177	43	Diez_1997_Nitrate	40.31	-3.43	14.5558	503.794	25.5929	12.6786	7.77857	3	maize	OF	organic	no	conventional	no	conventional	no	no	no	150	3	REN	49.3333		58
178	43	Diez_1997_Nitrate	40.31	-3.43	14.5558	503.794	25.5929	12.6786	7.77857	3	maize	EE	enhanced	no	conventional	no	conventional	no	no	no	150	3	REN	12		2
179	43	Diez_1997_Nitrate	40.31	-3.43	14.5558	503.794	25.5929	12.6786	7.77857	3	maize	OF	organic	no	conventional	no	conventional	no	no	no	150	3	REN	16		50
180	44	Diez_2006_Nitrate	40.44	-3.76	14.7165	446.836	23.0143	16.4357	7.2	3	maize	RFR	mineral	no	conventional	no	rate	yes	no	no	150	3	REN	80.5778		49.0322
181	44	Diez_2006_Nitrate	40.44	-3.76	14.7165	446.836	23.0143	16.4357	7.2	3	maize	RFR	mineral	no	conventional	no	rate	yes	no	no	130	3	REN	84.265		49.6298
182	45	Díez-López_2008_Effect	40.31	-3.43	14.5558	503.794	25.5929	12.6786	7.77857	2	maize	EE	enhanced	no	conventional	no	conventional	no	no	no	160	3	REN	66.875		63.125
183	45	Díez-López_2008_Effect	40.31	-3.43	14.5558	503.794	25.5929	12.6786	7.77857	2	maize	EE	enhanced	no	conventional	no	conventional	no	no	no	200	3	REN	72		69
184	45	Díez-López_2008_Effect	40.31	-3.43	14.5558	503.794	25.5929	12.6786	7.77857	2	maize	EE	enhanced	no	conventional	no	conventional	no	no	no	220	3	REN	54.5455		50.4545
185	45	Díez-López_2008_Effect	40.31	-3.43	14.5558	503.794	25.5929	12.6786	7.77857	2	maize	EE	enhanced	no	conventional	no	conventional	no	no	no	260	3	REN	55		49.6154
186	46	Dillon_2012_Nitrogen	30.47	-91.23	20.0849	1451.11	27.1786	10.7786	6.36429	2	rice	EE	enhanced	no	conventional	no	conventional	no	no	no	168	3	REN	65		59
187	46	Dillon_2012_Nitrogen	30.47	-91.23	20.0849	1451.11	27.1786	10.7786	6.36429	2	rice	EE	enhanced	no	conventional	no	conventional	no	no	no	168	3	REN	68		59
188	46	Dillon_2012_Nitrogen	30.47	-91.23	20.0849	1451.11	27.1786	10.7786	6.36429	2	rice	EE	enhanced	no	conventional	no	conventional	no	no	no	168	3	REN	43		48
189	46	Dillon_2012_Nitrogen	30.47	-91.23	20.0849	1451.11	27.1786	10.7786	6.36429	2	rice	EE	enhanced	no	conventional	no	conventional	no	no	no	168	3	REN	49		48
190	47	Ding Yan_2015_Characteristics_Chinese	34.06	108.03	11.0044	1323.31	17.8214	21.2786	5.90714	6	wheat	RFR	mineral	no	conventional	no	rate	yes	no	no	165	3	REN	70.4		38.1
191	47	Ding Yan_2015_Characteristics_Chinese	34.06	108.03	11.0044	1323.31	17.8214	21.2786	5.90714	6	wheat	RFR	mineral	no	conventional	no	rate	yes	no	no	330	3	REN	55.1		38.1
192	47	Ding Yan_2015_Characteristics_Chinese	34.06	108.03	11.0044	1323.31	17.8214	21.2786	5.90714	6	wheat	RES	mineral	yes	conventional	no	rate	yes	no	no	330	3	REN	66.3		38.1
193	48	Ding Zhe-li_2010_Research_Chinese	30.12	112.8	17.3989	1307.94	37.15	15.9214	7.29286	1	rice	CF	combined	no	conventional	no	conventional	no	no	no	150	3	REN	34.8		25.73
194	48	Ding Zhe-li_2010_Research_Chinese	30.12	112.8	17.3989	1307.94	37.15	15.9214	7.29286	1	rice	RES	mineral	yes	conventional	no	conventional	no	no	no	165	3	REN	40.1		25.23
195	49	Ding_2015_Nitrous	35	114.4	15.5465	612.442	14.1071	4.90714	8.38571	1	wheat	EE	enhanced	no	conventional	no	conventional	no	no	no	200	3	REN	29.2	1	28.8	0.8
196	49	Ding_2015_Nitrous	35	114.4	15.5465	612.442	14.1071	4.90714	8.38571	1	wheat	EE	enhanced	no	conventional	no	conventional	no	no	no	200	3	REN	29.3	0.9	28.8	0.8
197	49	Ding_2015_Nitrous	35	114.4	15.5465	612.442	14.1071	4.90714	8.38571	1	wheat	EE	enhanced	no	conventional	no	conventional	no	no	no	200	3	REN	31.2	1.2	28.8	0.8
198	50	Diwakar, J_2014_Effect	29.67	77.7	23.5708	1109.07	28.9929	9.12857	7.22857	1	rice	CF	combined	no	conventional	no	conventional	no	no	no	60	3	REN	67.55		55.45
199	50	Diwakar, J_2014_Effect	29.67	77.7	23.5708	1109.07	28.9929	9.12857	7.22857	1	rice	CF	combined	no	conventional	no	conventional	no	no	no	60	3	REN	65.07		55.45
200	50	Diwakar, J_2014_Effect	29.67	77.7	23.5708	1109.07	28.9929	9.12857	7.22857	1	rice	CF	combined	no	conventional	no	conventional	no	no	no	60	3	REN	59.07		55.45
201	50	Diwakar, J_2014_Effect	29.67	77.7	23.5708	1109.07	28.9929	9.12857	7.22857	1	rice	CF	combined	no	conventional	no	conventional	no	no	no	60	3	REN	50.1		55.45
202	50	Diwakar, J_2014_Effect	29.67	77.7	23.5708	1109.07	28.9929	9.12857	7.22857	1	rice	CF	combined	no	conventional	no	conventional	no	no	no	60	3	REN	62.4		55.45
203	51	Dong_2015_Effects	28.89	121.1	17.0313	1662.78	32.5714	18.9286	5.7	3	rice	RFR	mineral	no	conventional	no	rate	yes	no	no	180	3	REN	20.4	1.3	12.1	0.2
204	51	Dong_2015_Effects	28.89	121.1	17.0313	1662.78	32.5714	18.9286	5.7	3	rice	RFR	mineral	no	conventional	no	rate	yes	no	no	180	3	REN	30.2	4.3	18.7	1.1
205	51	Dong_2015_Effects	28.89	121.1	17.0313	1662.78	32.5714	18.9286	5.7	3	rice	RFR	mineral	no	conventional	no	rate	yes	no	no	180	3	REN	36.2	2.2	22.2	2
206	52	Du An-gang_2003_Transformation_Chinese	20.01	110.38	24.7315	1529.2	35.8571	17.9571	5.9	1	maize	EE	enhanced	no	conventional	no	timing	no	no	yes	150	3	REN	41.8		26.1
207	52	Du An-gang_2003_Transformation_Chinese	20.01	110.38	24.7315	1529.2	35.8571	17.9571	5.9	1	maize	EE	enhanced	no	conventional	no	timing	no	no	yes	225	3	REN	31.4		26.1
208	52	Du An-gang_2003_Transformation_Chinese	20.01	110.38	24.7315	1529.2	35.8571	17.9571	5.9	1	maize	EE	enhanced	no	conventional	no	conventional	no	no	no	150	3	REN	37.3		26.1
209	52	Du An-gang_2003_Transformation_Chinese	20.01	110.38	24.7315	1529.2	35.8571	17.9571	5.9	1	maize	EE	enhanced	no	conventional	no	conventional	no	no	no	150	3	REN	26.3		26.1
210	52	Du An-gang_2003_Transformation_Chinese	20.01	110.38	24.7315	1529.2	35.8571	17.9571	5.9	1	maize	RFT	enhanced	no	conventional	no	timing	no	no	yes	150	3	REN	41.8		26.1
211	52	Du An-gang_2003_Transformation_Chinese	20.01	110.38	24.7315	1529.2	35.8571	17.9571	5.9	1	maize	RFT	enhanced	no	conventional	no	timing	no	no	yes	225	3	REN	31.4		26.1
212	53	Du Jun_2016_Effects_Chinese	33.08	115.23	16.3357	959.455	38.4357	7.52857	7.55714	1	rice	EE	enhanced	no	conventional	no	conventional	no	no	no	180	3	REN	42.9		33.8
213	53	Du Jun_2016_Effects_Chinese	33.08	115.23	16.3357	959.455	38.4357	7.52857	7.55714	1	rice	EE	enhanced	no	conventional	no	rate	yes	no	no	135	3	REN	49.9		33.8
214	53	Du Jun_2016_Effects_Chinese	33.08	115.23	16.3357	959.455	38.4357	7.52857	7.55714	1	rice	EE	enhanced	no	conventional	no	rate	yes	no	no	90	3	REN	68.3		33.8
215	53	Du Jun_2016_Effects_Chinese	33.08	115.23	16.3357	959.455	38.4357	7.52857	7.55714	1	rice	RFR	mineral	no	conventional	no	rate	yes	no	no	135	3	REN	41.4		33.8
216	53	Du Jun_2016_Effects_Chinese	33.08	115.23	16.3357	959.455	38.4357	7.52857	7.55714	1	rice	RFR	mineral	no	conventional	no	rate	yes	no	no	90	3	REN	47.7		33.8
217	53	Du Jun_2016_Effects_Chinese	33.08	115.23	16.3357	959.455	38.4357	7.52857	7.55714	1	rice	RFR	enhanced	no	conventional	no	rate	yes	no	no	135	3	REN	49.9		33.8
218	53	Du Jun_2016_Effects_Chinese	33.08	115.23	16.3357	959.455	38.4357	7.52857	7.55714	1	rice	RFR	enhanced	no	conventional	no	rate	yes	no	no	90	3	REN	68.3		33.8
219	54	Du,J_2016_Effect_Chinese	32.18	114.53	16.2455	921.079	34.4571	9.17143	6.92857	1	wheat	EE	enhanced	no	conventional	no	conventional	no	no	no	180	3	REN	48.5		37.1
220	54	Du,J_2016_Effect_Chinese	32.18	114.53	16.2455	921.079	34.4571	9.17143	6.92857	1	wheat	EE	enhanced	no	conventional	no	conventional	no	no	no	180	3	REN	55.1		37.1
221	54	Du,J_2016_Effect_Chinese	32.18	114.53	16.2455	921.079	34.4571	9.17143	6.92857	1	wheat	EE	enhanced	no	conventional	no	conventional	no	no	no	180	3	REN	50.8		37.1
222	55	Duan Yinghua_2014_Nitrogen	40.14	116.18	11.8543	590.28	19.9929	9.10714	7.92143	15	maize	CF	combined	no	conventional	no	conventional	no	no	no	150	3	REN	54.4		42.4667
223	55	Duan Yinghua_2014_Nitrogen	40.14	116.18	11.8543	590.28	19.9929	9.10714	7.92143	15	maize	CF	combined	no	conventional	no	conventional	no	no	no	165	3	REN	47.5152		44.1212
224	55	Duan Yinghua_2014_Nitrogen	40.14	116.18	11.8543	590.28	19.9929	9.10714	7.92143	15	maize	CF	combined	no	conventional	no	conventional	no	no	no	165	3	REN	64		50.6667
225	55	Duan Yinghua_2014_Nitrogen	40.14	116.18	11.8543	590.28	19.9929	9.10714	7.92143	15	maize	CF	combined	no	conventional	no	conventional	no	no	no	190	3	REN	43.9474		28.7895
226	55	Duan Yinghua_2014_Nitrogen	40.14	116.18	11.8543	590.28	19.9929	9.10714	7.92143	15	wheat	CF	combined	no	conventional	no	conventional	no	no	no	165	3	REN	48		55
227	55	Duan Yinghua_2014_Nitrogen	40.14	116.18	11.8543	590.28	19.9929	9.10714	7.92143	15	wheat	CF	combined	no	conventional	no	conventional	no	no	no	165	3	REN	63		59
228	55	Duan Yinghua_2014_Nitrogen	40.14	116.18	11.8543	590.28	19.9929	9.10714	7.92143	15	wheat	CF	combined	no	conventional	no	conventional	no	no	no	190	3	REN	45		31
229	55	Duan Yinghua_2014_Nitrogen	26.8	111.9	18.2546	1534.64	32.7214	14.0429	5.66429	15	wheat	CF	combined	no	conventional	no	conventional	no	no	no	190	3	REN	45		31
230	55	Duan Yinghua_2014_Nitrogen	26.8	111.9	18.2546	1534.64	32.7214	14.0429	5.66429	15	wheat	RES	mineral	yes	conventional	no	conventional	no	no	no	190	3	REN	37		31
231	55	Duan Yinghua_2014_Nitrogen	34.29	108	13.3434	925.551	28.1	7.52857	7.79286	15	wheat	CF	combined	no	conventional	no	conventional	no	no	no	165	3	REN	63		59
232	55	Duan Yinghua_2014_Nitrogen	34.29	108	13.3434	925.551	28.1	7.52857	7.79286	15	wheat	RES	mineral	yes	conventional	no	conventional	no	no	no	165	3	REN	51		59
233	55	Duan Yinghua_2014_Nitrogen	34.8	113.71	16.0094	614.864	19.9429	7.62143	7.96429	15	wheat	CF	combined	no	conventional	no	conventional	no	no	no	165	3	REN	48		55
234	55	Duan Yinghua_2014_Nitrogen	34.8	113.71	16.0094	614.864	19.9429	7.62143	7.96429	15	wheat	RES	mineral	yes	conventional	no	conventional	no	no	no	165	3	REN	43		55
235	55	Duan Yinghua_2014_Nitrogen	40.14	116.18	11.8543	590.28	19.9929	9.10714	7.92143	15	wheat	CF	combined	no	conventional	no	conventional	no	no	no	150	3	REN	42		49
236	55	Duan Yinghua_2014_Nitrogen	40.14	116.18	11.8543	590.28	19.9929	9.10714	7.92143	15	wheat	RES	mineral	yes	conventional	no	conventional	no	no	no	150	3	REN	48		49
237	56	Fan_2004_Fertilization	34.6	107.6	11.0839	696.957	21.95	12.2714	6.99286	1	wheat	EE	enhanced	no	conventional	no	conventional	no	no	no	150	3	REN	44		40.33
238	56	Fan_2004_Fertilization	34.6	107.6	11.0839	696.957	21.95	12.2714	6.99286	2	wheat	EE	enhanced	no	conventional	no	conventional	no	no	no	162	3	REN	41.58		36.2
239	56	Fan_2004_Fertilization	34.6	107.6	11.0839	696.957	21.95	12.2714	6.99286	3	wheat	EE	enhanced	no	conventional	no	conventional	no	no	no	180	3	REN	47.76		41.51
240	57	Fang_2015_Effect_Chinese	45.8	126.59	4.41884	696.489	33.5786	39.4	6.59286	1	maize	EE	enhanced	no	conventional	no	conventional	no	no	no	120	3	REN	23.56	6.71	28.36	6.5
241	57	Fang_2015_Effect_Chinese	45.8	126.59	4.41884	696.489	33.5786	39.4	6.59286	1	maize	EE	enhanced	no	conventional	no	conventional	no	no	no	120	3	REN	21.13	3.75	28.36	6.5
242	57	Fang_2015_Effect_Chinese	45.8	126.59	4.41884	696.489	33.5786	39.4	6.59286	1	maize	EE	enhanced	no	conventional	no	conventional	no	no	no	120	3	REN	20.62	8.62	28.36	6.5
243	57	Fang_2015_Effect_Chinese	45.8	126.59	4.41884	696.489	33.5786	39.4	6.59286	1	maize	EE	enhanced	no	conventional	no	conventional	no	no	no	120	3	REN	32.55	7.65	28.36	6.5
244	57	Fang_2015_Effect_Chinese	45.8	126.59	4.41884	696.489	33.5786	39.4	6.59286	1	maize	EE	enhanced	no	conventional	no	conventional	no	no	no	120	3	REN	32.53	6.24	28.36	6.5
245	57	Fang_2015_Effect_Chinese	45.8	126.59	4.41884	696.489	33.5786	39.4	6.59286	1	maize	EE	enhanced	no	conventional	no	conventional	no	no	no	120	3	REN	33.79	6	28.36	6.5
246	57	Fang_2015_Effect_Chinese	45.8	126.59	4.41884	696.489	33.5786	39.4	6.59286	1	maize	EE	enhanced	no	conventional	no	conventional	no	no	no	120	3	REN	8.58	2.32	28.36	6.5
247	58	Farzadfar_2021_Rye	52.14	-106.64	3.04748	491.702	25.15	33.6786	7.15714	3	maize	CC	mineral	no	conventional	yes	conventional	no	no	no	300	3	REN	23.0496		21.6312
248	58	Farzadfar_2021_Rye	52.14	-106.64	3.04748	491.702	25.15	33.6786	7.15714	3	maize	CC	mineral	no	conventional	yes	conventional	no	no	no	300	3	REN	19.8582		13.1206
249	58	Farzadfar_2021_Rye	52.14	-106.64	3.04748	491.702	25.15	33.6786	7.15714	3	maize	CC	mineral	no	conventional	yes	conventional	no	no	no	300	3	REN	19.8582		14.8936
250	59	Feng Zhao-bin_2016_Effects_Chinese	26.43	115.29	19.1283	1787.62	27.0214	11.6714	5.79286	2	rice	RFT	mineral	no	conventional	no	timing	no	no	yes	150	3	REN	23.98		48.77
251	59	Feng Zhao-bin_2016_Effects_Chinese	26.43	115.29	19.1283	1787.62	27.0214	11.6714	5.79286	2	rice	EE	enhanced	no	conventional	no	conventional	no	no	no	150	3	REN	57.85		48.77
252	59	Feng Zhao-bin_2016_Effects_Chinese	26.43	115.29	19.1283	1787.62	27.0214	11.6714	5.79286	2	rice	RFR	mineral	no	conventional	no	rate	yes	no	no	150	3	REN	53.93		57.85
253	59	Feng Zhao-bin_2016_Effects_Chinese	26.43	115.29	19.1283	1787.62	27.0214	11.6714	5.79286	2	rice	RFT	mineral	no	conventional	no	timing	no	no	yes	180	3	REN	33.01		45.42
254	59	Feng Zhao-bin_2016_Effects_Chinese	26.43	115.29	19.1283	1787.62	27.0214	11.6714	5.79286	2	rice	EE	enhanced	no	conventional	no	conventional	no	no	no	180	3	REN	47.64		45.42
255	59	Feng Zhao-bin_2016_Effects_Chinese	26.43	115.29	19.1283	1787.62	27.0214	11.6714	5.79286	2	rice	RFR	mineral	no	conventional	no	rate	yes	no	no	180	3	REN	50.91		47.64
256	59	Feng Zhao-bin_2016_Effects_Chinese	28.42	115.87	18.7518	1756.21	33.5429	9.35714	5.69286	2	rice	RFT	mineral	no	conventional	no	timing	no	no	yes	150	3	REN	30.68		42.87
257	59	Feng Zhao-bin_2016_Effects_Chinese	28.42	115.87	18.7518	1756.21	33.5429	9.35714	5.69286	2	rice	EE	enhanced	no	conventional	no	conventional	no	no	no	150	3	REN	37.28		42.87
258	59	Feng Zhao-bin_2016_Effects_Chinese	28.42	115.87	18.7518	1756.21	33.5429	9.35714	5.69286	2	rice	RFR	mineral	no	conventional	no	rate	yes	no	no	150	3	REN	55.58		37.28
259	59	Feng Zhao-bin_2016_Effects_Chinese	28.42	115.87	18.7518	1756.21	33.5429	9.35714	5.69286	2	rice	RFT	mineral	no	conventional	no	timing	no	no	yes	180	3	REN	34.5		45.75
260	59	Feng Zhao-bin_2016_Effects_Chinese	28.42	115.87	18.7518	1756.21	33.5429	9.35714	5.69286	2	rice	EE	enhanced	no	conventional	no	conventional	no	no	no	180	3	REN	41.38		45.75
261	59	Feng Zhao-bin_2016_Effects_Chinese	28.42	115.87	18.7518	1756.21	33.5429	9.35714	5.69286	2	rice	RFR	mineral	no	conventional	no	rate	yes	no	no	180	3	REN	39.11		41.38
262	60	Fillery_1986_Ammonia	15.68	120.89	25.9353	2330.14	41.9571	11.8857	6.62143	1	rice	EE	enhanced	no	conventional	no	conventional	no	no	no	58	3	REN	53.6		46.9
263	60	Fillery_1986_Ammonia	15.68	120.89	25.9353	2330.14	41.9571	11.8857	6.62143	1	rice	EE	enhanced	no	conventional	no	conventional	no	no	no	58	3	REN	43.4		42.6
264	61	Fillery_1986_Effect	15.68	120.89	25.9353	2330.14	41.9571	11.8857	6.62143	1	rice	EE	enhanced	no	conventional	no	conventional	no	no	no	90	4	REN	57.5138		54.2328
265	61	Fillery_1986_Effect	15.68	120.89	25.9353	2330.14	41.9571	11.8857	6.62143	1	rice	RFT	mineral	no	conventional	no	timing	no	no	yes	90	4	REN	70.0904		54.2328
266	61	Fillery_1986_Effect	15.68	120.89	25.9353	2330.14	41.9571	11.8857	6.62143	1	rice	RFP	mineral	no	conventional	no	placement	no	yes	no	90	4	REN	79.6593		54.2328
267	62	Fredrickson_1982_Availability	46.75	-117.19	9.50803	627.482	22.6714	19.8071	6.29286	1	wheat	ZT	mineral	no	no-till	no	conventional	no	no	no	168	3	REN	64.6		52
268	62	Fredrickson_1982_Availability	46.75	-117.19	9.50803	627.482	22.6714	19.8071	6.29286	1	wheat	ZT	mineral	no	no-till	no	conventional	no	no	no	112	3	REN	34.9		28.2
269	63	Fu Yongqiang_2015_Effect_Chinese	30.87	105.38	13.5347	532.208	26.5071	11.5857	5.99286	1	maize	EE	enhanced	no	conventional	no	conventional	no	no	no	225	3	REN	44.26		32.92
270	63	Fu Yongqiang_2015_Effect_Chinese	30.87	105.38	13.5347	532.208	26.5071	11.5857	5.99286	1	maize	EE	enhanced	no	conventional	no	conventional	no	no	no	225	3	REN	35.09		32.92
271	63	Fu Yongqiang_2015_Effect_Chinese	30.87	105.38	13.5347	532.208	26.5071	11.5857	5.99286	1	maize	EE	enhanced	no	conventional	no	conventional	no	no	no	225	3	REN	33.75		32.92
272	63	Fu Yongqiang_2015_Effect_Chinese	30.87	105.38	13.5347	532.208	26.5071	11.5857	5.99286	1	maize	EE	enhanced	no	conventional	no	timing	no	no	yes	225	3	REN	39.71		32.92
273	63	Fu Yongqiang_2015_Effect_Chinese	30.87	105.38	13.5347	532.208	26.5071	11.5857	5.99286	1	maize	EE	enhanced	no	conventional	no	timing	no	no	yes	225	3	REN	35.57		32.92
274	63	Fu Yongqiang_2015_Effect_Chinese	30.87	105.38	13.5347	532.208	26.5071	11.5857	5.99286	1	maize	EE	enhanced	no	conventional	no	timing	no	no	yes	225	3	REN	35.03		32.92
275	63	Fu Yongqiang_2015_Effect_Chinese	30.87	105.38	13.5347	532.208	26.5071	11.5857	5.99286	1	maize	RFT	enhanced	no	conventional	no	timing	no	no	yes	225	3	REN	39.71		32.92
276	63	Fu Yongqiang_2015_Effect_Chinese	30.87	105.38	13.5347	532.208	26.5071	11.5857	5.99286	1	maize	RFT	enhanced	no	conventional	no	timing	no	no	yes	225	3	REN	35.57		32.92
277	63	Fu Yongqiang_2015_Effect_Chinese	30.87	105.38	13.5347	532.208	26.5071	11.5857	5.99286	1	maize	RFT	enhanced	no	conventional	no	timing	no	no	yes	225	3	REN	35.03		32.92
278	63	Fu Yongqiang_2015_Effect_Chinese	30.87	105.38	13.5347	532.208	26.5071	11.5857	5.99286	1	maize	RFT	mineral	no	conventional	no	timing	no	no	yes	225	3	REN	38.24		32.92
279	64	Fu Yue-jun_2016_Effects_Chinese	30.55	103.65	16.9725	871.38	29.0643	18.4	7.16429	1	rice	EE	enhanced	no	conventional	no	conventional	no	no	no	150	3	REN	48.08		44.85
280	64	Fu Yue-jun_2016_Effects_Chinese	30.55	103.65	16.9725	871.38	29.0643	18.4	7.16429	1	rice	EE	enhanced	no	conventional	no	conventional	no	no	no	150	3	REN	56.17		44.85
281	64	Fu Yue-jun_2016_Effects_Chinese	30.55	103.65	16.9725	871.38	29.0643	18.4	7.16429	1	rice	EE	enhanced	no	conventional	no	conventional	no	no	no	150	3	REN	69.16		44.85
282	64	Fu Yue-jun_2016_Effects_Chinese	30.55	103.65	16.9725	871.38	29.0643	18.4	7.16429	1	rice	EE	enhanced	no	conventional	no	conventional	no	no	no	150	3	REN	65.34		44.85
283	64	Fu Yue-jun_2016_Effects_Chinese	30.55	103.65	16.9725	871.38	29.0643	18.4	7.16429	1	rice	EE	enhanced	no	conventional	no	conventional	no	no	no	150	3	REN	63.07		44.85
284	65	Gabriel, J. L_2016_Nitrogen	40.32	-3.57	15.3079	454.01	24.9714	12.5143	7.80714	1	maize	CC	mineral	no	conventional	yes	conventional	no	no	no	130	4	REN	63.8		64.8
285	65	Gabriel, J. L_2016_Nitrogen	40.32	-3.57	15.3079	454.01	24.9714	12.5143	7.80714	1	maize	CC	mineral	no	conventional	yes	conventional	no	no	no	130	4	REN	58.3		64.8
286	65	Gabriel, J. L_2016_Nitrogen	40.32	-3.57	15.3079	454.01	24.9714	12.5143	7.80714	1	maize	CC	mineral	no	conventional	yes	conventional	no	no	no	130	4	REN	71.3		72.3
287	65	Gabriel, J. L_2016_Nitrogen	40.32	-3.57	15.3079	454.01	24.9714	12.5143	7.80714	1	maize	CC	mineral	no	conventional	yes	conventional	no	no	no	130	4	REN	68.2		72.3
288	66	Gabriel, J_2011_Replacing	40.32	-3.57	15.3079	454.01	24.9714	12.5143	7.80714	1	maize	CC	mineral	no	conventional	yes	conventional	no	no	no	210	4	REN	40		47
289	66	Gabriel, J_2011_Replacing	40.32	-3.57	15.3079	454.01	24.9714	12.5143	7.80714	1	maize	CC	mineral	no	conventional	yes	conventional	no	no	no	210	4	REN	46.2		47
290	66	Gabriel, J_2011_Replacing	40.32	-3.57	15.3079	454.01	24.9714	12.5143	7.80714	1	maize	CC	mineral	no	conventional	yes	conventional	no	no	no	210	4	REN	47.1		49
291	66	Gabriel, J_2011_Replacing	40.32	-3.57	15.3079	454.01	24.9714	12.5143	7.80714	1	maize	CC	mineral	no	conventional	yes	conventional	no	no	no	210	4	REN	51.2		49
292	66	Gabriel, J_2011_Replacing	40.32	-3.57	15.3079	454.01	24.9714	12.5143	7.80714	1	maize	CC	mineral	no	conventional	yes	conventional	no	no	no	210	4	REN	47.7		40.4
293	66	Gabriel, J_2011_Replacing	40.32	-3.57	15.3079	454.01	24.9714	12.5143	7.80714	1	maize	CC	mineral	no	conventional	yes	conventional	no	no	no	210	4	REN	44.7		40.4
294	67	Gagnon, B_2012_Urea	46.78	-70.87	5.25735	1309.04	12.65	51.7357	5.25	3	maize	EE	enhanced	no	conventional	no	conventional	no	no	no	50	4	REN	59		51
295	67	Gagnon, B_2012_Urea	46.78	-70.87	5.25735	1309.04	12.65	51.7357	5.25	3	maize	EE	enhanced	no	conventional	no	conventional	no	no	no	100	4	REN	61		43
296	67	Gagnon, B_2012_Urea	46.78	-70.87	5.25735	1309.04	12.65	51.7357	5.25	3	maize	EE	enhanced	no	conventional	no	conventional	no	no	no	150	4	REN	58		45
297	67	Gagnon, B_2012_Urea	46.78	-70.87	5.25735	1309.04	12.65	51.7357	5.25	3	maize	EE	enhanced	no	conventional	no	conventional	no	no	no	50	4	REN	38		26
298	67	Gagnon, B_2012_Urea	46.78	-70.87	5.25735	1309.04	12.65	51.7357	5.25	3	maize	EE	enhanced	no	conventional	no	conventional	no	no	no	100	4	REN	42		21
299	67	Gagnon, B_2012_Urea	46.78	-70.87	5.25735	1309.04	12.65	51.7357	5.25	3	maize	EE	enhanced	no	conventional	no	conventional	no	no	no	150	4	REN	38		22
300	67	Gagnon, B_2012_Urea	46.78	-70.87	5.25735	1309.04	12.65	51.7357	5.25	3	maize	EE	enhanced	no	conventional	no	conventional	no	no	no	50	4	REN	68		64
301	67	Gagnon, B_2012_Urea	46.78	-70.87	5.25735	1309.04	12.65	51.7357	5.25	3	maize	EE	enhanced	no	conventional	no	conventional	no	no	no	100	4	REN	56		51
302	67	Gagnon, B_2012_Urea	46.78	-70.87	5.25735	1309.04	12.65	51.7357	5.25	3	maize	EE	enhanced	no	conventional	no	conventional	no	no	no	150	4	REN	47		52
303	67	Gagnon, B_2012_Urea	46.78	-70.87	5.25735	1309.04	12.65	51.7357	5.25	3	maize	EE	enhanced	no	conventional	no	conventional	no	no	no	150	4	REN	49		45
304	67	Gagnon, B_2012_Urea	46.78	-70.87	5.25735	1309.04	12.65	51.7357	5.25	3	maize	EE	enhanced	no	conventional	no	conventional	no	no	no	150	4	REN	30		22
305	67	Gagnon, B_2012_Urea	46.78	-70.87	5.25735	1309.04	12.65	51.7357	5.25	3	maize	EE	enhanced	no	conventional	no	conventional	no	no	no	150	4	REN	55		52
306	68	Gao Ming_2012_Effect_Chinese	43.46	124.75	6.49949	736.095	25.1286	14.3786	7.09286	1	rice	EE	enhanced	no	conventional	no	conventional	no	no	no	150	3	REN	37.2		33.4
307	68	Gao Ming_2012_Effect_Chinese	43.46	124.75	6.49949	736.095	25.1286	14.3786	7.09286	1	rice	EE	enhanced	no	conventional	no	conventional	no	no	no	150	3	REN	42.8		33.4
308	68	Gao Ming_2012_Effect_Chinese	43.46	124.75	6.49949	736.095	25.1286	14.3786	7.09286	1	rice	EE	enhanced	no	conventional	no	conventional	no	no	no	150	3	REN	44.8		33.4
309	68	Gao Ming_2012_Effect_Chinese	43.46	124.75	6.49949	736.095	25.1286	14.3786	7.09286	1	rice	EE	enhanced	no	conventional	no	conventional	no	no	no	150	3	REN	34.2		33.4
310	69	Gao Yu-ru_2005_Efficiency_Chinese	28.25	113.05	18.4429	1657.45	32.4071	14.6	5.6	1	rice	EE	enhanced	no	conventional	no	conventional	no	no	no	100	4	REN	64.4		45.3
311	69	Gao Yu-ru_2005_Efficiency_Chinese	28.25	113.05	18.4429	1657.45	32.4071	14.6	5.6	1	rice	EE	enhanced	no	conventional	no	conventional	no	no	no	200	4	REN	37.8		19.9
312	69	Gao Yu-ru_2005_Efficiency_Chinese	28.25	113.05	18.4429	1657.45	32.4071	14.6	5.6	1	rice	RFR	mineral	no	conventional	no	rate	yes	no	no	100	4	REN	45.3		19.9
313	69	Gao Yu-ru_2005_Efficiency_Chinese	28.25	113.05	18.4429	1657.45	32.4071	14.6	5.6	1	rice	RFR	mineral	no	conventional	no	rate	yes	no	no	100	4	REN	64.4		37.8
314	70	Gao,Y_2007_Influence_Chinese	31.92	118.63	16.2954	1286.99	35.7429	13.4286	6.95714	1	rice	EE	enhanced	no	conventional	no	conventional	no	no	no	100	4	REN	64.4		45.3
315	70	Gao,Y_2007_Influence_Chinese	31.92	118.63	16.2954	1286.99	35.7429	13.4286	6.95714	1	rice	EE	enhanced	no	conventional	no	conventional	no	no	no	200	4	REN	37.8		19.9
316	71	Gao_2009_Effects	35.01	104.1	3.30788	833.467	22.3357	22.0143	7.69286	3	wheat	CC	mineral	no	conventional	yes	conventional	no	no	no	240	3	REN	18.1		8
317	71	Gao_2009_Effects	35.01	104.1	3.30788	833.467	22.3357	22.0143	7.69286	3	wheat	CC	mineral	no	conventional	yes	conventional	no	no	no	240	3	REN	41.6		45.4
318	71	Gao_2009_Effects	35.01	104.1	3.30788	833.467	22.3357	22.0143	7.69286	3	wheat	CC	mineral	no	conventional	yes	conventional	no	no	no	240	3	REN	53.6		36
326	74	Ge Ju-qing_2013_The_Chinese	36.24	117.34	13.5119	681.81	24.3357	5.53571	7.03571	1	wheat	RFR	mineral	no	conventional	no	rate	yes	no	no	180	4	REN	10.7222		12.3667
327	74	Ge Ju-qing_2013_The_Chinese	36.24	117.34	13.5119	681.81	24.3357	5.53571	7.03571	1	wheat	RFR	mineral	no	conventional	no	rate	yes	no	no	240	4	REN	13.8333		12.3667
328	74	Ge Ju-qing_2013_The_Chinese	36.24	117.34	13.5119	681.81	24.3357	5.53571	7.03571	1	wheat	RFR	mineral	no	conventional	no	rate	yes	no	no	180	4	REN	23.3889		13.6667
329	74	Ge Ju-qing_2013_The_Chinese	36.24	117.34	13.5119	681.81	24.3357	5.53571	7.03571	1	wheat	RFR	mineral	no	conventional	no	rate	yes	no	no	240	4	REN	20.8333		13.6667
330	74	Ge Ju-qing_2013_The_Chinese	36.24	117.34	13.5119	681.81	24.3357	5.53571	7.03571	1	wheat	RFR	mineral	no	conventional	no	rate	yes	no	no	180	4	REN	21.5556		12.9333
331	74	Ge Ju-qing_2013_The_Chinese	36.24	117.34	13.5119	681.81	24.3357	5.53571	7.03571	1	wheat	RFR	mineral	no	conventional	no	rate	yes	no	no	240	4	REN	16.375		12.9333
332	75	Ghuman_2001_Tillage	31.12	71.3	25.2912	473.807	22.9214	4.37857	8.06429	1	wheat	RES	mineral	yes	reduced	no	conventional	no	no	no	80	3	REN	23.75		21.25
333	75	Ghuman_2001_Tillage	31.12	71.3	25.2912	473.807	22.9214	4.37857	8.06429	1	wheat	RT	mineral	no	reduced	no	conventional	no	no	no	80	3	REN	6.25		21.25
334	75	Ghuman_2001_Tillage	31.12	71.3	25.2912	473.807	22.9214	4.37857	8.06429	2	wheat	RES	mineral	yes	reduced	no	conventional	no	no	no	80	3	REN	56.25		51.25
335	75	Ghuman_2001_Tillage	31.12	71.3	25.2912	473.807	22.9214	4.37857	8.06429	2	wheat	RT	mineral	no	reduced	no	conventional	no	no	no	80	3	REN	35		51.25
336	76	Glendining_1997_Fate	51.8	-0.35	10.2343	728.219	34.1929	35.2214	6.12143	20	wheat	OF	organic	no	conventional	no	conventional	no	no	no	140.9	3	REN	49.8		52.7
337	76	Glendining_1997_Fate	51.8	-0.35	10.2343	728.219	34.1929	35.2214	6.12143	20	wheat	RES	mineral	yes	conventional	no	conventional	no	no	no	140.9	3	REN	44.1		52.7
338	76	Glendining_1997_Fate	51.8	-0.35	10.2343	728.219	34.1929	35.2214	6.12143	20	wheat	OF	organic	yes	conventional	no	conventional	no	no	no	140.9	3	REN	50.3		52.6
339	76	Glendining_1997_Fate	51.8	-0.35	10.2343	728.219	34.1929	35.2214	6.12143	20	wheat	RES	mineral	yes	conventional	no	conventional	no	no	no	140.9	3	REN	37.8		52.6
351	78	Govaerts_2006_Conventionally	27.55	-109.15	24.2274	470.455	28.6	13.7214	7.1	13	wheat	RES	mineral	yes	conventional	no	conventional	no	no	no	150	3	REN	58.6667		59.3333
352	78	Govaerts_2006_Conventionally	27.55	-109.15	24.2274	470.455	28.6	13.7214	7.1	13	wheat	RES	mineral	yes	conventional	no	conventional	no	no	no	150	3	REN	62		59.3333
353	78	Govaerts_2006_Conventionally	27.55	-109.15	24.2274	470.455	28.6	13.7214	7.1	13	wheat	RES	mineral	yes	conventional	no	conventional	no	no	no	300	3	REN	33.6667		39.3333
354	78	Govaerts_2006_Conventionally	27.55	-109.15	24.2274	470.455	28.6	13.7214	7.1	13	wheat	RES	mineral	yes	conventional	no	conventional	no	no	no	300	3	REN	34.6667		39.3333
356	78	Govaerts_2006_Conventionally	27.55	-109.15	24.2274	470.455	28.6	13.7214	7.1	13	wheat	ZT	mineral	no	no-till	no	conventional	no	no	no	150	3	REN	61.3333		52.6667
357	78	Govaerts_2006_Conventionally	27.55	-109.15	24.2274	470.455	28.6	13.7214	7.1	13	wheat	ZT	mineral	no	no-till	no	conventional	no	no	no	300	3	REN	34.6667		31
358	79	Grageda-Cabrera_2010_Fertilizer	20.5	-100.76	18.4503	717.707	43.6357	13.45	7.46429	1	maize	ZT	mineral	yes	no-till	no	conventional	no	no	no	240	4	REN	19.1		36.7
359	79	Grageda-Cabrera_2010_Fertilizer	20.5	-100.76	15.3079	454.01	24.9714	12.5143	7.80714	1	maize	RES	mineral	yes	conventional	no	conventional	no	no	no	240	4	REN	36.7		34.6
360	79	Grageda-Cabrera_2010_Fertilizer	20.74	-101.32	19.3941	707.08	41	9.89286	6.95714	2	wheat	RT	mineral	no	reduced	no	conventional	no	no	no	240	4	REN	28.1		28.8
361	80	Gu Limin_2016_Lysimeter	36.15	117.15	13.3218	671.05	25.8286	7.39286	7.29286	3	wheat	OF	organic	no	conventional	no	conventional	no	no	no	180	2	REN	16.4		18.6
362	80	Gu Limin_2016_Lysimeter	36.15	117.15	13.3218	671.05	25.8286	7.39286	7.29286	3	wheat	OF	organic	no	conventional	no	conventional	no	no	no	90	2	REN	18.9		20.7
363	80	Gu Limin_2016_Lysimeter	36.15	117.15	13.3218	671.05	25.8286	7.39286	7.29286	3	wheat	OF	organic	no	conventional	no	conventional	no	no	no	180	2	REN	11.2		12.7
364	80	Gu Limin_2016_Lysimeter	36.15	117.15	13.3218	671.05	25.8286	7.39286	7.29286	3	wheat	OF	organic	no	conventional	no	conventional	no	no	no	90	2	REN	13.4		12
365	80	Gu Limin_2016_Lysimeter	36.15	117.15	13.3218	671.05	25.8286	7.39286	7.29286	3	wheat	OF	organic	no	conventional	no	conventional	no	no	no	180	2	REN	16.9		20
366	80	Gu Limin_2016_Lysimeter	36.15	117.15	13.3218	671.05	25.8286	7.39286	7.29286	3	wheat	OF	organic	no	conventional	no	conventional	no	no	no	90	2	REN	21.7		23.5
367	80	Gu Limin_2016_Lysimeter	36.15	117.15	13.3218	671.05	25.8286	7.39286	7.29286	3	wheat	OF	organic	no	conventional	no	conventional	no	no	no	180	2	REN	9.9		10.3
368	80	Gu Limin_2016_Lysimeter	36.15	117.15	13.3218	671.05	25.8286	7.39286	7.29286	3	wheat	OF	organic	no	conventional	no	conventional	no	no	no	90	2	REN	11.8		12.5
369	80	Gu Limin_2016_Lysimeter	36.15	117.15	13.3218	671.05	25.8286	7.39286	7.29286	3	wheat	OF	organic	no	conventional	no	conventional	no	no	no	180	2	REN	43		54
370	80	Gu Limin_2016_Lysimeter	36.15	117.15	13.3218	671.05	25.8286	7.39286	7.29286	3	wheat	OF	organic	no	conventional	no	conventional	no	no	no	90	2	REN	51		59
371	80	Gu Limin_2016_Lysimeter	36.15	117.15	13.3218	671.05	25.8286	7.39286	7.29286	3	wheat	OF	organic	no	conventional	no	conventional	no	no	no	180	2	REN	31		40
372	80	Gu Limin_2016_Lysimeter	36.15	117.15	13.3218	671.05	25.8286	7.39286	7.29286	3	wheat	OF	organic	no	conventional	no	conventional	no	no	no	90	2	REN	37		41
373	80	Gu Limin_2016_Lysimeter	36.15	117.15	13.3218	671.05	25.8286	7.39286	7.29286	3	wheat	OF	organic	no	conventional	no	conventional	no	no	no	180	2	REN	53		63
374	80	Gu Limin_2016_Lysimeter	36.15	117.15	13.3218	671.05	25.8286	7.39286	7.29286	3	wheat	OF	organic	no	conventional	no	conventional	no	no	no	90	2	REN	61		71
375	80	Gu Limin_2016_Lysimeter	36.15	117.15	13.3218	671.05	25.8286	7.39286	7.29286	3	wheat	OF	organic	no	conventional	no	conventional	no	no	no	180	2	REN	32		32
376	80	Gu Limin_2016_Lysimeter	36.15	117.15	13.3218	671.05	25.8286	7.39286	7.29286	3	wheat	OF	organic	no	conventional	no	conventional	no	no	no	90	2	REN	44		42
377	81	Gu,H_2012_Effect_Chinese	46.52	132.95	2.95059	774.998	31.4714	37.4214	6.4	1	rice	EE	enhanced	no	conventional	no	conventional	no	no	no	133.5	3	REN	40.58		33.94
378	82	Guan Guan_2012_Effects_Chinese	30.39	112.62	17.3242	1300.49	26.4214	13.4429	7.05714	2	wheat	CF	combined	no	conventional	no	rate	yes	no	no	168	3	REN	29.0476		23.64
379	82	Guan Guan_2012_Effects_Chinese	30.39	112.62	17.3242	1300.49	26.4214	13.4429	7.05714	2	wheat	RFR	mineral	no	conventional	no	rate	yes	no	no	168	3	REN	27.619		23.64
380	82	Guan Guan_2012_Effects_Chinese	30.39	112.62	17.3242	1300.49	26.4214	13.4429	7.05714	2	wheat	EE	enhanced	no	conventional	no	rate	yes	no	no	168	3	REN	32.9167		23.64
381	82	Guan Guan_2012_Effects_Chinese	30.39	112.62	17.3242	1300.49	26.4214	13.4429	7.05714	2	wheat	CF	combined	no	conventional	no	rate	yes	no	no	168	3	REN	26.3095		23.64
382	82	Guan Guan_2012_Effects_Chinese	30.39	112.62	17.3242	1300.49	26.4214	13.4429	7.05714	2	wheat	RFR	mineral	no	conventional	no	rate	yes	no	no	168	3	REN	24.3452		20.52
383	82	Guan Guan_2012_Effects_Chinese	30.39	112.62	17.3242	1300.49	26.4214	13.4429	7.05714	2	rice	CF	combined	no	conventional	no	rate	yes	no	no	131	3	REN	83.8931		50.08
384	82	Guan Guan_2012_Effects_Chinese	30.39	112.62	17.3242	1300.49	26.4214	13.4429	7.05714	2	rice	RFR	mineral	no	conventional	no	rate	yes	no	no	131	3	REN	54.4275		50.08
385	82	Guan Guan_2012_Effects_Chinese	30.39	112.62	17.3242	1300.49	26.4214	13.4429	7.05714	2	wheat	EE	enhanced	no	conventional	no	conventional	no	no	no	168	3	REN	45.6548		42.381
386	82	Guan Guan_2012_Effects_Chinese	30.39	112.62	17.3242	1300.49	26.4214	13.4429	7.05714	2	rice	CF	combined	no	conventional	no	rate	yes	no	no	131	3	REN	42.9771		17.32
387	82	Guan Guan_2012_Effects_Chinese	30.39	112.62	17.3242	1300.49	26.4214	13.4429	7.05714	2	rice	RFR	mineral	no	conventional	no	rate	yes	no	no	131	3	REN	36.7939		17.32
388	83	Guan Jianxin_2009_Effects_Chinese	27.19	111.91	17.7178	1584.04	37.8214	17.0429	5.9	4	rice	OF	organic	no	conventional	no	conventional	no	no	no	300	4	REN	34.2		23.6
389	83	Guan Jianxin_2009_Effects_Chinese	27.19	111.91	17.7178	1584.04	37.8214	17.0429	5.9	4	rice	CF	combined	no	conventional	no	conventional	no	no	no	300	4	REN	42.5		23.6
390	83	Guan Jianxin_2009_Effects_Chinese	27.19	111.91	17.7178	1584.04	37.8214	17.0429	5.9	4	rice	OF	organic	no	conventional	no	conventional	no	no	no	300	4	REN	36.5		30.3
391	83	Guan Jianxin_2009_Effects_Chinese	27.19	111.91	17.7178	1584.04	37.8214	17.0429	5.9	4	rice	CF	combined	no	conventional	no	conventional	no	no	no	300	4	REN	36.4		30.3
392	83	Guan Jianxin_2009_Effects_Chinese	27.19	111.91	17.7178	1584.04	37.8214	17.0429	5.9	4	rice	OF	organic	no	conventional	no	conventional	no	no	no	300	4	REN	39.7		19.2
393	83	Guan Jianxin_2009_Effects_Chinese	27.19	111.91	17.7178	1584.04	37.8214	17.0429	5.9	4	rice	CF	combined	no	conventional	no	conventional	no	no	no	300	4	REN	32.7		19.2
394	83	Guan Jianxin_2009_Effects_Chinese	27.19	111.91	17.7178	1584.04	37.8214	17.0429	5.9	4	rice	OF	organic	no	conventional	no	conventional	no	no	no	300	4	REN	29.8		29.8
395	83	Guan Jianxin_2009_Effects_Chinese	27.19	111.91	17.7178	1584.04	37.8214	17.0429	5.9	4	rice	CF	combined	no	conventional	no	conventional	no	no	no	300	4	REN	39.6		29.8
396	84	Guardia_2018_Fate	40.53	-3.28	14.2317	494.922	27.2714	14.3286	7.69286	1	maize	EE	enhanced	no	conventional	no	conventional	no	no	no	180	3	REN	69.4		66.2
397	85	Guo Chen_2014_Effects_Chinese	30.44	112.23	17.353	1253.02	21.4857	11.8	6.66429	1	rice	RFR	mineral	no	conventional	no	rate	yes	no	no	165	3	REN	20		22.6
398	85	Guo Chen_2014_Effects_Chinese	30.44	112.23	17.353	1253.02	21.4857	11.8	6.66429	1	rice	RFT	mineral	no	conventional	no	timing	no	no	yes	165	3	REN	34.7		20
399	86	Guo Junmei_2015_Effect_Chinese	45.86	126.82	4.50391	677.929	34.8714	24.1786	6.59286	2	maize	CF	combined	no	conventional	no	conventional	no	no	no	165	3	REN	48.8		44.6
400	86	Guo Junmei_2015_Effect_Chinese	45.86	126.82	4.50391	677.929	34.8714	24.1786	6.59286	2	maize	CF	combined	no	conventional	no	conventional	no	no	no	165	3	REN	47		45.6
401	86	Guo Junmei_2015_Effect_Chinese	45.86	126.82	4.50391	677.929	34.8714	24.1786	6.59286	2	maize	CF	combined	no	conventional	no	conventional	no	no	no	165	3	REN	53.6		45.6
402	86	Guo Junmei_2015_Effect_Chinese	45.8	126.59	4.41884	696.489	33.5786	39.4	6.59286	2	maize	RFR	mineral	no	conventional	no	rate	yes	no	no	165	4	REN	44.6	15.9	30.2	10.4
403	86	Guo Junmei_2015_Effect_Chinese	45.8	126.59	4.41884	696.489	33.5786	39.4	6.59286	2	maize	RFR	mineral	no	conventional	no	rate	yes	no	no	165	4	REN	45.6	6.1	30.7	6.1
404	86	Guo Junmei_2015_Effect_Chinese	45.8	126.59	4.41884	696.489	33.5786	39.4	6.59286	2	maize	EE	enhanced	no	conventional	no	rate	yes	no	no	165	4	REN	48.8	16.6	30.2	10.4
405	86	Guo Junmei_2015_Effect_Chinese	45.8	126.59	4.41884	696.489	33.5786	39.4	6.59286	2	maize	EE	enhanced	no	conventional	no	rate	yes	no	no	165	4	REN	50.7	14.2	30.2	10.4
406	86	Guo Junmei_2015_Effect_Chinese	45.8	126.59	4.41884	696.489	33.5786	39.4	6.59286	2	maize	EE	enhanced	no	conventional	no	rate	yes	no	no	165	4	REN	47	15.4	30.7	6.1
407	86	Guo Junmei_2015_Effect_Chinese	45.8	126.59	4.41884	696.489	33.5786	39.4	6.59286	2	maize	EE	enhanced	no	conventional	no	rate	yes	no	no	165	4	REN	53.6	16	30.7	6.1
408	87	Guo Liwei_2016_Interaction	36.15	117.15	13.3218	671.05	25.8286	7.39286	7.29286	2	maize	EE	enhanced	no	conventional	no	conventional	no	no	no	225	3	REN	48.3	1.23	43	1.04
409	87	Guo Liwei_2016_Interaction	36.15	117.15	13.3218	671.05	25.8286	7.39286	7.29286	2	maize	EE	enhanced	no	conventional	no	conventional	no	no	no	225	3	REN	47.1	1.19	44.1	1.08
410	87	Guo Liwei_2016_Interaction	36.15	117.15	13.3218	671.05	25.8286	7.39286	7.29286	2	maize	EE	enhanced	no	conventional	no	conventional	no	no	no	225	3	REN	47.2	1.21	44	1.34
411	87	Guo Liwei_2016_Interaction	36.15	117.15	13.3218	671.05	25.8286	7.39286	7.29286	2	maize	EE	enhanced	no	conventional	no	conventional	no	no	no	225	3	REN	48.9	1.26	46.4	1.16
412	88	Guo Ping_2016_Effects_Chinese	30.27	104.45	17.8459	956.958	30.7429	13.7857	7.19286	1	maize	EE	enhanced	no	conventional	no	conventional	no	no	no	225	3	REN	42.8		31.59
413	89	Guo, C 2016 Application	31.03	112.49	17.0251	1113.15	27.35	11.8	6.96429	1	rice	RFT	mineral	no	conventional	no	timing	no	no	yes	165	3	REN	44.3		24
414	89	Guo, C 2016 Application	31.03	112.49	17.0251	1113.15	27.35	11.8	6.96429	1	rice	EE	enhanced	no	conventional	no	conventional	no	no	no	165	3	REN	45.3		24
415	89	Guo, C 2016 Application	31.03	112.49	17.0251	1113.15	27.35	11.8	6.96429	1	rice	EE	enhanced	no	conventional	no	conventional	no	no	no	165	3	REN	32.4		24
416	89	Guo, C 2016 Application	31.03	112.49	17.0251	1113.15	27.35	11.8	6.96429	1	rice	EE	enhanced	no	conventional	no	conventional	no	no	no	165	3	REN	50.7		24
417	89	Guo, C 2016 Application	31.03	112.49	17.0251	1113.15	27.35	11.8	6.96429	1	rice	EE	enhanced	no	conventional	no	conventional	no	no	no	165	3	REN	45.4		24
418	89	Guo, C 2016 Application	31.03	112.49	17.0251	1113.15	27.35	11.8	6.96429	1	rice	EE	enhanced	no	conventional	no	conventional	no	no	no	165	3	REN	21.4		24
419	89	Guo, C 2016 Application	31.03	112.49	17.0251	1113.15	27.35	11.8	6.96429	1	rice	EE	enhanced	no	conventional	no	conventional	no	no	no	165	3	REN	69.3		24
420	89	Guo, C 2016 Application	31.11	111.79	16.6758	1045.34	28.4929	13.9	6.17143	1	rice	RFT	mineral	no	conventional	no	timing	no	no	yes	165	3	REN	43.3		20.9
421	89	Guo, C 2016 Application	31.11	111.79	16.6758	1045.34	28.4929	13.9	6.17143	1	rice	EE	enhanced	no	conventional	no	conventional	no	no	no	165	3	REN	36.7		20.9
422	89	Guo, C 2016 Application	31.11	111.79	16.6758	1045.34	28.4929	13.9	6.17143	1	rice	EE	enhanced	no	conventional	no	conventional	no	no	no	165	3	REN	24.5		20.9
423	89	Guo, C 2016 Application	31.11	111.79	16.6758	1045.34	28.4929	13.9	6.17143	1	rice	EE	enhanced	no	conventional	no	conventional	no	no	no	165	3	REN	60		20.9
424	89	Guo, C 2016 Application	31.11	111.79	16.6758	1045.34	28.4929	13.9	6.17143	1	rice	EE	enhanced	no	conventional	no	conventional	no	no	no	165	3	REN	47.3		20.9
425	89	Guo, C 2016 Application	31.11	111.79	16.6758	1045.34	28.4929	13.9	6.17143	1	rice	EE	enhanced	no	conventional	no	conventional	no	no	no	165	3	REN	20.6		20.9
426	89	Guo, C 2016 Application	31.11	111.79	16.6758	1045.34	28.4929	13.9	6.17143	1	rice	EE	enhanced	no	conventional	no	conventional	no	no	no	165	3	REN	44.8		20.9
427	89	Guo, C 2016 Application	31.38	112.19	16.533	996.051	27.4071	14.7643	6.3	1	rice	RFT	mineral	no	conventional	no	timing	no	no	yes	165	3	REN	35.9		18.2
428	89	Guo, C 2016 Application	31.38	112.19	16.533	996.051	27.4071	14.7643	6.3	1	rice	EE	enhanced	no	conventional	no	conventional	no	no	no	165	3	REN	30.6		18.2
429	89	Guo, C 2016 Application	31.38	112.19	16.533	996.051	27.4071	14.7643	6.3	1	rice	EE	enhanced	no	conventional	no	conventional	no	no	no	165	3	REN	30.3		18.2
430	89	Guo, C 2016 Application	31.38	112.19	16.533	996.051	27.4071	14.7643	6.3	1	rice	EE	enhanced	no	conventional	no	conventional	no	no	no	165	3	REN	39.6		18.2
431	89	Guo, C 2016 Application	31.38	112.19	16.533	996.051	27.4071	14.7643	6.3	1	rice	EE	enhanced	no	conventional	no	conventional	no	no	no	165	3	REN	32.9		18.2
432	89	Guo, C 2016 Application	31.38	112.19	16.533	996.051	27.4071	14.7643	6.3	1	rice	EE	enhanced	no	conventional	no	conventional	no	no	no	165	3	REN	30		18.2
433	89	Guo, C 2016 Application	31.38	112.19	16.533	996.051	27.4071	14.7643	6.3	1	rice	EE	enhanced	no	conventional	no	conventional	no	no	no	165	3	REN	43.2		18.2
434	90	Guo, Ping_2017.Effects_Chinese	30.5	104.8	17.5677	990.148	30.7071	12.3357	7.46429	2	maize	EE	enhanced	no	conventional	no	conventional	no	no	no	225	3	REN	42.8		27.67
435	90	Guo, Ping_2017.Effects_Chinese	30.5	104.8	17.5677	990.148	30.7071	12.3357	7.46429	2	maize	EE	enhanced	no	conventional	no	conventional	no	no	no	225	3	REN	47.74		31.59
436	90	Guo, Ping_2017.Effects_Chinese	30.5	104.8	17.5677	990.148	30.7071	12.3357	7.46429	2	maize	EE	enhanced	no	conventional	no	conventional	no	no	no	225	3	REN	49.76		31.93
437	91	Halvorson_2010_Nitrogen	40.66	-104.99	9.03928	509.572	29.8429	10.2571	7.75	1	maize	EE	enhanced	no	conventional	no	conventional	no	no	no	246	3	REN	37.8049		43.4959
438	91	Halvorson_2010_Nitrogen	40.66	-104.99	9.03928	509.572	29.8429	10.2571	7.75	1	maize	EE	enhanced	no	conventional	no	conventional	no	no	no	246	3	REN	37.8049		43.4959
439	91	Halvorson_2010_Nitrogen	40.66	-104.99	9.03928	509.572	29.8429	10.2571	7.75	1	maize	EE	enhanced	no	conventional	no	conventional	no	no	no	246	3	REN	39.8374		43.4959
440	91	Halvorson_2010_Nitrogen	40.66	-104.99	9.03928	509.572	29.8429	10.2571	7.75	1	maize	EE	enhanced	no	conventional	no	conventional	no	no	no	246	3	REN	35.7724		37.8049
441	91	Halvorson_2010_Nitrogen	40.66	-104.99	9.03928	509.572	29.8429	10.2571	7.75	2	maize	EE	enhanced	no	conventional	no	conventional	no	no	no	202	3	REN	33.6634		33.6634
442	91	Halvorson_2010_Nitrogen	40.66	-104.99	9.03928	509.572	29.8429	10.2571	7.75	2	maize	EE	enhanced	no	conventional	no	conventional	no	no	no	202	3	REN	31.6832		33.6634
443	91	Halvorson_2010_Nitrogen	40.66	-104.99	9.03928	509.572	29.8429	10.2571	7.75	2	maize	EE	enhanced	no	conventional	no	conventional	no	no	no	202	3	REN	28.2178		33.6634
444	91	Halvorson_2010_Nitrogen	40.66	-104.99	9.03928	509.572	29.8429	10.2571	7.75	2	maize	EE	enhanced	no	conventional	no	conventional	no	no	no	202	3	REN	36.1386		30.6931
445	92	Hamid_1994_Effects	30.51	73.03	25.4172	393.991	21.5071	6.11429	7.6	1	wheat	RFT	mineral	no	conventional	no	timing	no	no	yes	120	3	REN	51.5		33.6
446	92	Hamid_1994_Effects	30.51	73.03	25.4172	393.991	21.5071	6.11429	7.6	1	wheat	RFT	mineral	no	conventional	no	timing	no	no	yes	120	3	REN	40.1		33.6
447	92	Hamid_1994_Effects	30.51	73.03	25.4172	393.991	21.5071	6.11429	7.6	1	wheat	RFT	mineral	no	conventional	no	timing	no	no	yes	120	3	REN	40.9		30.5
448	92	Hamid_1994_Effects	30.51	73.03	25.4172	393.991	21.5071	6.11429	7.6	1	wheat	RFT	mineral	no	conventional	no	timing	no	no	yes	120	3	REN	34		30.5
449	93	Hamid_1995_Interaction	30.51	73.03	25.4172	393.991	21.5071	6.11429	7.6	1	wheat	RFP	mineral	no	conventional	no	placement	no	yes	no	120	3	REN	74.8		69
450	93	Hamid_1995_Interaction	30.51	73.03	25.4172	393.991	21.5071	6.11429	7.6	1	wheat	RFP	mineral	no	conventional	no	placement	no	yes	no	120	3	REN	64.7		61.5
451	93	Hamid_1995_Interaction	30.51	73.03	25.4172	393.991	21.5071	6.11429	7.6	1	wheat	RFP	mineral	no	conventional	no	placement	no	yes	no	120	3	REN	63.4		61.7
452	94	Han,B_2010_Study_Chinese	38.26	114.69	13.8169	533.074	19.0357	6.08571	8.02857	1	maize	EE	enhanced	no	conventional	no	conventional	no	no	no	180	3	REN	31.5		21.7
453	94	Han,B_2010_Study_Chinese	38.26	114.69	13.8169	533.074	19.0357	6.08571	8.02857	1	maize	EE	enhanced	no	conventional	no	conventional	no	no	no	126	3	REN	38.2		36.1
454	95	Han,B_2011_Effect_Chinese	37.91	115.2	14.2907	508.646	20.3143	5.52143	7.99286	2	maize	EE	enhanced	no	conventional	no	conventional	no	no	no	82.8	4	REN	19.1		10.2
455	95	Han,B_2011_Effect_Chinese	37.91	115.2	14.2907	508.646	20.3143	5.52143	7.99286	2	maize	EE	enhanced	no	conventional	no	conventional	no	no	no	82.8	4	REN	22.4		10.2
456	95	Han,B_2011_Effect_Chinese	37.91	115.2	14.2907	508.646	20.3143	5.52143	7.99286	2	maize	EE	enhanced	no	conventional	no	conventional	no	no	no	82.8	4	REN	17.6		10.2
457	95	Han,B_2011_Effect_Chinese	38.01	115.32	14.2907	508.646	20.3143	5.52143	7.99286	2	maize	EE	enhanced	no	conventional	no	conventional	no	no	no	96.5	4	REN	14.3		12.3
458	95	Han,B_2011_Effect_Chinese	38.01	115.32	14.2907	508.646	20.3143	5.52143	7.99286	2	maize	EE	enhanced	no	conventional	no	conventional	no	no	no	96.5	4	REN	20.4		12.3
459	95	Han,B_2011_Effect_Chinese	38.01	115.32	14.2907	508.646	20.3143	5.52143	7.99286	2	maize	EE	enhanced	no	conventional	no	conventional	no	no	no	96.5	4	REN	23.2		12.3
460	95	Han,B_2011_Effect_Chinese	38.01	115.32	14.2907	508.646	20.3143	5.52143	7.99286	1	maize	EE	enhanced	no	conventional	no	conventional	no	no	no	55.2	4	REN	47.9		29.3
461	95	Han,B_2011_Effect_Chinese	38.01	115.32	14.2907	508.646	20.3143	5.52143	7.99286	1	maize	EE	enhanced	no	conventional	no	conventional	no	no	no	55.2	4	REN	48.7		29.3
462	95	Han,B_2011_Effect_Chinese	38.01	115.32	14.2907	508.646	20.3143	5.52143	7.99286	1	maize	EE	enhanced	no	conventional	no	conventional	no	no	no	55.2	4	REN	54.9		29.3
463	95	Han,B_2011_Effect_Chinese	38.12	114.48	13.923	507.925	21.4714	6.04286	8.08571	3	maize	EE	enhanced	no	conventional	no	conventional	no	no	no	96.6	4	REN	7.5		6.6
464	95	Han,B_2011_Effect_Chinese	38.12	114.48	13.923	507.925	21.4714	6.04286	8.08571	3	maize	EE	enhanced	no	conventional	no	conventional	no	no	no	96.6	4	REN	19.2		6.6
465	95	Han,B_2011_Effect_Chinese	38.12	114.48	13.923	507.925	21.4714	6.04286	8.08571	3	maize	EE	enhanced	no	conventional	no	conventional	no	no	no	96.6	4	REN	12.9		6.6
466	95	Han,B_2011_Effect_Chinese	38.12	114.48	13.923	507.925	21.4714	6.04286	8.08571	3	maize	EE	enhanced	no	conventional	no	conventional	no	no	no	69	4	REN	37.6		24.1
467	95	Han,B_2011_Effect_Chinese	38.12	114.48	13.923	507.925	21.4714	6.04286	8.08571	3	maize	EE	enhanced	no	conventional	no	conventional	no	no	no	69	4	REN	40.9		24.1
468	95	Han,B_2011_Effect_Chinese	38.12	114.48	13.923	507.925	21.4714	6.04286	8.08571	3	maize	EE	enhanced	no	conventional	no	conventional	no	no	no	69	4	REN	52.2		24.1
469	95	Han,B_2011_Effect_Chinese	38.12	114.48	13.923	507.925	21.4714	6.04286	8.08571	3	maize	EE	enhanced	no	conventional	no	conventional	no	no	no	69	4	REN	27.1		15.9
470	95	Han,B_2011_Effect_Chinese	38.12	114.48	13.923	507.925	21.4714	6.04286	8.08571	3	maize	EE	enhanced	no	conventional	no	conventional	no	no	no	69	4	REN	39.3		15.9
471	95	Han,B_2011_Effect_Chinese	38.12	114.48	13.923	507.925	21.4714	6.04286	8.08571	3	maize	EE	enhanced	no	conventional	no	conventional	no	no	no	69	4	REN	39.6		15.9
472	96	Hao Bao-zhen_2011_Effect_Chinese	35.53	114.49	15.3124	530.017	21.4786	5.38571	8.29286	2	wheat	RFR	mineral	no	conventional	no	rate	yes	no	no	120	3	REN	39.81		34.88
473	96	Hao Bao-zhen_2011_Effect_Chinese	35.53	114.49	15.3124	530.017	21.4786	5.38571	8.29286	2	wheat	RFR	mineral	no	conventional	no	rate	yes	no	no	180	3	REN	36.91		34.88
474	96	Hao Bao-zhen_2011_Effect_Chinese	35.53	114.49	15.3124	530.017	21.4786	5.38571	8.29286	2	wheat	RFR	mineral	no	conventional	no	rate	yes	no	no	240	3	REN	35.19		34.88
475	96	Hao Bao-zhen_2011_Effect_Chinese	35.53	114.49	15.3124	530.017	21.4786	5.38571	8.29286	2	wheat	RFR	mineral	no	conventional	no	rate	yes	no	no	120	3	REN	31.08		28.23
476	96	Hao Bao-zhen_2011_Effect_Chinese	35.53	114.49	15.3124	530.017	21.4786	5.38571	8.29286	2	wheat	RFR	mineral	no	conventional	no	rate	yes	no	no	210	3	REN	30.03		28.23
477	96	Hao Bao-zhen_2011_Effect_Chinese	35.53	114.49	15.3124	530.017	21.4786	5.38571	8.29286	2	wheat	RFR	mineral	no	conventional	no	rate	yes	no	no	270	3	REN	30.41		28.23
478	97	Harris_2015_Recovery	-37.82	142.07	13.4963	618.047	22.9	47.7214	6.1	1	wheat	RFT	mineral	no	conventional	no	timing	no	no	yes	100	3	REN	60.9442	3.0043	2.57511	2.14592
479	97	Harris_2015_Recovery	-37.82	142.07	13.4963	618.047	22.9	47.7214	6.1	1	wheat	EE	enhanced	no	conventional	no	timing	no	no	yes	100	3	REN	57.0815	2.5752	2.57511	3.0043
480	97	Harris_2015_Recovery	-37.79	142.1	13.4963	618.047	20.4929	38.8071	6.06429	1	wheat	RFT	mineral	no	conventional	no	timing	no	no	yes	100	3	REN	44.206	3.0043	12.0172	3.0043
481	97	Harris_2015_Recovery	-37.79	142.1	13.4963	618.047	20.4929	38.8071	6.06429	1	wheat	EE	enhanced	no	conventional	no	timing	no	no	yes	100	3	REN	41.2017	3.0043	12.0172	3.0043
482	98	Hartmann_2015_Yield	36	115	15.1921	554.493	24.4357	7.02857	8.15714	1	maize	RFR	mineral	no	conventional	no	rate	yes	no	no	190	3	REN	13	4	9	2
483	98	Hartmann_2015_Yield	36	115	15.1921	554.493	24.4357	7.02857	8.15714	1	maize	RFT	mineral	no	conventional	no	timing	no	no	yes	190	3	REN	8	0.6	13	4
484	98	Hartmann_2015_Yield	36	115	15.1921	554.493	24.4357	7.02857	8.15714	1	maize	EE	enhanced	no	conventional	no	conventional	no	no	no	190	3	REN	15	2	13	4
485	98	Hartmann_2015_Yield	36	115	15.1921	554.493	24.4357	7.02857	8.15714	1	maize	RFP	mineral	no	conventional	no	placement	no	yes	no	190	3	REN	11	3	15	2
486	98	Hartmann_2015_Yield	36	115	15.1921	554.493	24.4357	7.02857	8.15714	1	maize	RFP	mineral	no	conventional	no	placement	no	yes	no	190	3	REN	11	5	15	2
487	98	Hartmann_2015_Yield	36	115	15.1921	554.493	24.4357	7.02857	8.15714	2	maize	RFR	mineral	no	conventional	no	rate	yes	no	no	135	3	REN	30	3	10	3
488	98	Hartmann_2015_Yield	36	115	15.1921	554.493	24.4357	7.02857	8.15714	2	maize	EE	enhanced	no	conventional	no	conventional	no	no	no	135	3	REN	21	4	30	3
489	98	Hartmann_2015_Yield	36	115	15.1921	554.493	24.4357	7.02857	8.15714	3	maize	RFR	mineral	no	conventional	no	rate	yes	no	no	130	3	REN	37	6	21	2
490	98	Hartmann_2015_Yield	36	115	15.1921	554.493	24.4357	7.02857	8.15714	3	maize	EE	enhanced	no	conventional	no	conventional	no	no	no	130	3	REN	42	4	37	6
491	98	Hartmann_2015_Yield	36	115	15.1921	554.493	24.4357	7.02857	8.15714	3	maize	RFP	mineral	no	conventional	no	placement	no	yes	no	130	3	REN	49	4	58	5
492	98	Hartmann_2015_Yield	36	115	15.1921	554.493	24.4357	7.02857	8.15714	3	maize	RFP	mineral	no	conventional	no	placement	no	yes	no	130	3	REN	43	3	58	5
493	98	Hartmann_2015_Yield	36	115	15.1921	554.493	24.4357	7.02857	8.15714	1	wheat	RFR	mineral	no	conventional	no	rate	yes	no	no	90	3	REN	55	15	26	2
494	98	Hartmann_2015_Yield	36	115	15.1921	554.493	24.4357	7.02857	8.15714	1	wheat	EE	enhanced	no	conventional	no	conventional	no	no	no	100	3	REN	89	15	55	15
495	98	Hartmann_2015_Yield	36	115	15.1921	554.493	24.4357	7.02857	8.15714	1	wheat	RFP	mineral	no	conventional	no	placement	no	yes	no	120	3	REN	53	4	58	1
496	98	Hartmann_2015_Yield	36	115	15.1921	554.493	24.4357	7.02857	8.15714	2	wheat	RFR	mineral	no	conventional	no	rate	yes	no	no	170	3	REN	41	2	27	2
497	98	Hartmann_2015_Yield	36	115	15.1921	554.493	24.4357	7.02857	8.15714	2	wheat	EE	enhanced	no	conventional	no	conventional	no	no	no	160	3	REN	51	6	41	2
498	98	Hartmann_2015_Yield	36	115	15.1921	554.493	24.4357	7.02857	8.15714	2	wheat	RFP	mineral	no	conventional	no	placement	no	yes	no	175	3	REN	36	1	40	4
499	98	Hartmann_2015_Yield	36	115	15.1921	554.493	24.4357	7.02857	8.15714	2	wheat	RFP	mineral	no	conventional	no	placement	no	yes	no	175	3	REN	40	3	40	4
500	99	He Xin_2017_Effects_Chinese	28.32	113.81	17.8103	1879.63	28.5	12.35	6.62857	1	rice	CF	combined	no	conventional	no	conventional	no	no	no	150	3	REN	40.5		32.66
501	100	He_2009_Performance	34.51	111.26	10.5635	704.471	24.3857	17.55	6.6	1	wheat	RFR	mineral	no	conventional	no	rate	yes	no	no	195	3	REN	60.2188		58.8917
502	100	He_2009_Performance	34.51	111.26	10.5635	704.471	24.3857	17.55	6.6	1	maize	RFR	mineral	no	conventional	no	rate	yes	no	no	225	3	REN	51.8691		32.4761
503	100	He_2009_Performance	35.71	114.31	15.32	550.122	24.4786	6.29286	8.19286	1	wheat	RFR	mineral	no	conventional	no	rate	yes	no	no	210	3	REN	33	5.1	15.8	10.1
504	100	He_2009_Performance	35.71	114.31	15.32	550.122	24.4786	6.29286	8.19286	1	maize	RFR	mineral	no	conventional	no	rate	yes	no	no	240	3	REN	20.1	1.7	7.4	0.9
505	100	He_2009_Performance	36.87	121.08	12.0644	640.231	22.6	9.02143	6.66429	1	wheat	RFR	mineral	no	conventional	no	rate	yes	no	no	240	3	REN	24.9	4.2	23.7	7.1
506	100	He_2009_Performance	37.38	120.65	12.2054	633.075	20.9	8.15714	6.77143	1	maize	RFR	mineral	no	conventional	no	rate	yes	no	no	150	3	REN	34.2	4.8	17	1.7
507	100	He_2009_Performance	37.51	115.12	14.6284	503.718	22.2714	6.10714	7.99286	1	wheat	RFR	mineral	no	conventional	no	rate	yes	no	no	180	3	REN	32.3	8.8	10.7	2
508	100	He_2009_Performance	37.51	115.12	14.6284	503.718	22.2714	6.10714	7.99286	1	maize	RFR	mineral	no	conventional	no	rate	yes	no	no	270	3	REN	18	2.2	14.7	5.1
509	101	Hofmeier_2015_Nitrogen	31.28	119.9	16.8806	1583.45	36.5857	14.0286	6.89286	3	rice	RFR	mineral	no	conventional	no	rate	yes	no	no	220	5	REN	38	0.11	34	0.07
510	101	Hofmeier_2015_Nitrogen	31.28	119.9	16.8806	1583.45	36.5857	14.0286	6.89286	3	rice	RFR	mineral	no	conventional	no	rate	yes	no	no	180	5	REN	37	0.1	38	0.06
511	101	Hofmeier_2015_Nitrogen	31.28	119.9	16.8806	1583.45	36.5857	14.0286	6.89286	3	rice	RFR	mineral	no	conventional	no	rate	yes	no	no	180	5	REN	50	0.09	49	0.05
512	101	Hofmeier_2015_Nitrogen	31.28	119.9	16.8806	1583.45	36.5857	14.0286	6.89286	3	wheat	RFR	mineral	no	conventional	no	rate	yes	no	no	122	5	REN	44	0.1	31	0.07
513	101	Hofmeier_2015_Nitrogen	31.28	119.9	16.8806	1583.45	36.5857	14.0286	6.89286	3	wheat	RFR	mineral	no	conventional	no	rate	yes	no	no	150	5	REN	43	0.08	37	0.06
514	101	Hofmeier_2015_Nitrogen	31.28	119.9	16.8806	1583.45	36.5857	14.0286	6.89286	3	wheat	RFR	mineral	no	conventional	no	rate	yes	no	no	150	5	REN	45	0.07	44	0.04
515	102	Hou_2006_Effect	41.52	123.37	8.89081	757.205	27.3071	12.5714	6.53571	1	wheat	EE	enhanced	no	conventional	no	conventional	no	no	no		3	REN	68.2	1.57	65.2	3.08
516	102	Hou_2006_Effect	41.52	123.37	8.89081	757.205	27.3071	12.5714	6.53571	1	wheat	EE	enhanced	no	conventional	no	conventional	no	no	no		3	REN	69.37	4.39	65.2	3.08
517	102	Hou_2006_Effect	41.52	123.37	8.89081	757.205	27.3071	12.5714	6.53571	1	wheat	EE	enhanced	no	conventional	no	conventional	no	no	no		3	REN	80.92	5.46	65.2	3.08
518	103	Hu Chunhua_2011_Influence_Chinese	19.97	110.45	24.7315	1529.2	30.8143	15.5643	5.76429	1	rice	EE	enhanced	no	conventional	no	conventional	no	no	no	150	3	REN	25.02		18.35
519	103	Hu Chunhua_2011_Influence_Chinese	19.97	110.45	24.7315	1529.2	30.8143	15.5643	5.76429	1	rice	EE	enhanced	no	conventional	no	conventional	no	no	no	150	3	REN	45.47		18.35
520	104	Hu Hengyu_2012_Coupling_Chinese	36.17	117.15	13.3218	671.05	25.2286	7.40714	7.09286	1	maize	EE	enhanced	no	conventional	no	conventional	no	no	no	225	3	REN	59.7		45
521	104	Hu Hengyu_2012_Coupling_Chinese	36.17	117.15	13.3218	671.05	25.2286	7.40714	7.09286	1	maize	EE	enhanced	no	conventional	no	conventional	no	no	no	225	3	REN	61		49
522	104	Hu Hengyu_2012_Coupling_Chinese	36.17	117.15	13.3218	671.05	25.2286	7.40714	7.09286	1	maize	EE	enhanced	no	conventional	no	conventional	no	no	no	225	3	REN	60.1		47.6
523	104	Hu Hengyu_2012_Coupling_Chinese	36.17	117.15	13.3218	671.05	25.2286	7.40714	7.09286	1	maize	EE	enhanced	no	conventional	no	conventional	no	no	no	225	3	REN	63.2		55
524	104	Hu Hengyu_2012_Coupling_Chinese	36.17	117.15	13.3218	671.05	25.2286	7.40714	7.09286	1	maize	EE	enhanced	no	conventional	no	conventional	no	no	no	225	3	REN	57.3		37.9
525	104	Hu Hengyu_2012_Coupling_Chinese	36.17	117.15	13.3218	671.05	25.2286	7.40714	7.09286	1	maize	EE	enhanced	no	conventional	no	conventional	no	no	no	225	3	REN	56.5		36.9
526	104	Hu Hengyu_2012_Coupling_Chinese	36.17	117.15	13.3218	671.05	25.2286	7.40714	7.09286	1	maize	EE	enhanced	no	conventional	no	conventional	no	no	no	225	4	REN	57.4		36.3
527	104	Hu Hengyu_2012_Coupling_Chinese	36.17	117.15	13.3218	671.05	25.2286	7.40714	7.09286	1	maize	EE	enhanced	no	conventional	no	conventional	no	no	no	225	4	REN	52.7		37
528	105	Hu,Y_2015_Modifying_Chinese	33.08	119.96	15.4122	1106.88	40.2071	12.2714	7.59286	1	rice	RFT	mineral	no	conventional	no	timing	no	no	yes	300	3	REN	45.93		42.32
529	105	Hu,Y_2015_Modifying_Chinese	33.08	119.96	15.4122	1106.88	40.2071	12.2714	7.59286	1	rice	RFT	mineral	no	conventional	no	timing	no	no	yes	345	3	REN	41.32		39.15
530	105	Hu,Y_2015_Modifying_Chinese	33.08	119.96	15.4122	1106.88	40.2071	12.2714	7.59286	1	rice	RFT	mineral	no	conventional	no	timing	no	no	yes	300	3	REN	44.33		40.83
531	105	Hu,Y_2015_Modifying_Chinese	33.08	119.96	15.4122	1106.88	40.2071	12.2714	7.59286	1	rice	RFT	mineral	no	conventional	no	timing	no	no	yes	345	3	REN	39.75		37.91
532	106	Hu_2013_Coupling	36.15	117.15	13.3218	671.05	25.8286	7.39286	7.29286	1	maize	RT	mineral	no	reduced	no	conventional	no	no	no	225	3	REN	45		47.6
533	106	Hu_2013_Coupling	36.15	117.15	13.3218	671.05	25.8286	7.39286	7.29286	1	maize	RT	enhanced	no	reduced	no	conventional	no	no	no	225	3	REN	59.7		47.6
534	106	Hu_2013_Coupling	36.15	117.15	13.3218	671.05	25.8286	7.39286	7.29286	1	maize	RT	mineral	no	reduced	no	conventional	no	no	no	225	3	REN	49		55
535	106	Hu_2013_Coupling	36.15	117.15	13.3218	671.05	25.8286	7.39286	7.29286	1	maize	RT	enhanced	no	reduced	no	conventional	no	no	no	225	3	REN	61		55
536	106	Hu_2013_Coupling	36.15	117.15	13.3218	671.05	25.8286	7.39286	7.29286	1	maize	EE	enhanced	no	reduced	no	conventional	no	no	no	225	3	REN	59.7		47.6
537	106	Hu_2013_Coupling	36.15	117.15	13.3218	671.05	25.8286	7.39286	7.29286	1	maize	EE	enhanced	no	conventional	no	conventional	no	no	no	225	3	REN	60.1		47.6
538	106	Hu_2013_Coupling	36.15	117.15	13.3218	671.05	25.8286	7.39286	7.29286	1	maize	EE	enhanced	no	reduced	no	conventional	no	no	no	225	3	REN	61		55
539	106	Hu_2013_Coupling	36.15	117.15	13.3218	671.05	25.8286	7.39286	7.29286	1	maize	EE	enhanced	no	conventional	no	conventional	no	no	no	225	3	REN	63.2		55
540	106	Hu_2013_Coupling	36.15	117.15	13.3218	671.05	25.8286	7.39286	7.29286	2	maize	RT	mineral	no	reduced	no	conventional	no	no	no	225	3	REN	37.9		36.3
541	106	Hu_2013_Coupling	36.15	117.15	13.3218	671.05	25.8286	7.39286	7.29286	2	maize	RT	enhanced	no	reduced	no	conventional	no	no	no	225	3	REN	57.3		36.3
542	106	Hu_2013_Coupling	36.15	117.15	13.3218	671.05	25.8286	7.39286	7.29286	2	maize	RT	mineral	no	reduced	no	conventional	no	no	no	225	3	REN	36.9		37
543	106	Hu_2013_Coupling	36.15	117.15	13.3218	671.05	25.8286	7.39286	7.29286	2	maize	RT	enhanced	no	reduced	no	conventional	no	no	no	225	3	REN	57.4		37
544	106	Hu_2013_Coupling	36.15	117.15	13.3218	671.05	25.8286	7.39286	7.29286	2	maize	EE	enhanced	no	reduced	no	conventional	no	no	no	225	3	REN	57.3		36.3
545	106	Hu_2013_Coupling	36.15	117.15	13.3218	671.05	25.8286	7.39286	7.29286	2	maize	EE	enhanced	no	conventional	no	conventional	no	no	no	225	3	REN	57.4		36.3
546	106	Hu_2013_Coupling	36.15	117.15	13.3218	671.05	25.8286	7.39286	7.29286	2	maize	EE	enhanced	no	reduced	no	conventional	no	no	no	225	3	REN	56.5		37
547	106	Hu_2013_Coupling	36.15	117.15	13.3218	671.05	25.8286	7.39286	7.29286	2	maize	EE	enhanced	no	conventional	no	conventional	no	no	no	225	3	REN	52.7		37
548	107	Huang Hong-ying_2013_Effects_Chinese	31.43	119.78	16.7452	1447.3	41.25	13.1357	6.95714	1	rice	CF	combined	no	conventional	no	conventional	no	no	no	240	3	REN	18.3		17.2
549	107	Huang Hong-ying_2013_Effects_Chinese	31.43	119.78	16.7452	1447.3	41.25	13.1357	6.95714	1	rice	CF	combined	no	conventional	no	timing	no	no	yes	240	3	REN	20.6		17.2
550	107	Huang Hong-ying_2013_Effects_Chinese	31.43	119.78	16.7452	1447.3	41.25	13.1357	6.95714	1	rice	CF	combined	no	conventional	no	timing	no	no	yes	240	3	REN	24		17.2
551	107	Huang Hong-ying_2013_Effects_Chinese	31.43	119.78	16.7452	1447.3	41.25	13.1357	6.95714	1	rice	OF	organic	no	conventional	no	conventional	no	no	no	240	3	REN	16.8		17.2
552	107	Huang Hong-ying_2013_Effects_Chinese	31.43	119.78	16.7452	1447.3	41.25	13.1357	6.95714	1	rice	RFT	combined	no	conventional	no	timing	no	no	yes	240	3	REN	20.6		17.2
553	107	Huang Hong-ying_2013_Effects_Chinese	31.43	119.78	16.7452	1447.3	41.25	13.1357	6.95714	1	rice	RFT	combined	no	conventional	no	timing	no	no	yes	240	3	REN	24		17.2
554	107	Huang Hong-ying_2013_Effects_Chinese	31.43	119.78	16.7452	1447.3	41.25	13.1357	6.95714	1	wheat	CF	combined	no	conventional	no	conventional	no	no	no	240	3	REN	14.6		15.3
555	107	Huang Hong-ying_2013_Effects_Chinese	31.43	119.78	16.7452	1447.3	41.25	13.1357	6.95714	1	wheat	CF	combined	no	conventional	no	conventional	no	no	no	240	3	REN	16.6		15.3
556	107	Huang Hong-ying_2013_Effects_Chinese	31.43	119.78	16.7452	1447.3	41.25	13.1357	6.95714	1	wheat	CF	combined	no	conventional	no	conventional	no	no	no	240	3	REN	16.5		15.3
557	107	Huang Hong-ying_2013_Effects_Chinese	31.43	119.78	16.7452	1447.3	41.25	13.1357	6.95714	1	wheat	OF	organic	no	conventional	no	conventional	no	no	no	240	3	REN	15.8		15.3
558	107	Huang Hong-ying_2013_Effects_Chinese	31.43	119.78	16.7452	1447.3	41.25	13.1357	6.95714	1	wheat	RFT	mineral	no	conventional	no	timing	no	no	yes	240	3	REN	11.4		7.6
559	107	Huang Hong-ying_2013_Effects_Chinese	31.43	119.78	16.7452	1447.3	41.25	13.1357	6.95714	1	wheat	RFT	mineral	no	conventional	no	timing	no	no	yes	240	3	REN	11.3		7.9
560	108	Huang Jing-2012_Effects_Chinese	22.88	108.35	21.7439	1772.04	33.35	17.65	5.79286	2	rice	ZT	mineral	yes	no-till	no	conventional	no	no	no	195	3	REN	25.81		24.49
561	108	Huang Jing-2012_Effects_Chinese	22.88	108.35	21.7439	1772.04	33.35	17.65	5.79286	2	rice	ZT	mineral	no	no-till	no	conventional	no	no	no	195	3	REN	23.55		24.49
562	108	Huang Jing-2012_Effects_Chinese	22.88	108.35	21.7439	1772.04	33.35	17.65	5.79286	2	rice	RES	mineral	yes	no-till	no	conventional	no	no	no	195	3	REN	25.81		24.49
563	108	Huang Jing-2012_Effects_Chinese	22.88	108.35	21.7439	1772.04	33.35	17.65	5.79286	2	rice	RES	mineral	yes	conventional	no	conventional	no	no	no	195	3	REN	26.59		24.49
564	108	Huang Jing-2012_Effects_Chinese	22.88	108.35	21.7439	1772.04	33.35	17.65	5.79286	2	rice	ZT	mineral	yes	no-till	no	conventional	no	no	no	195	3	REN	24.78		21.46
565	108	Huang Jing-2012_Effects_Chinese	22.88	108.35	21.7439	1772.04	33.35	17.65	5.79286	2	rice	ZT	mineral	no	no-till	no	conventional	no	no	no	195	3	REN	20.68		21.46
566	108	Huang Jing-2012_Effects_Chinese	22.88	108.35	21.7439	1772.04	33.35	17.65	5.79286	2	rice	RES	mineral	yes	no-till	no	conventional	no	no	no	195	3	REN	24.78		21.46
567	108	Huang Jing-2012_Effects_Chinese	22.88	108.35	21.7439	1772.04	33.35	17.65	5.79286	2	rice	RES	mineral	yes	conventional	no	conventional	no	no	no	195	3	REN	27.75		21.46
568	108	Huang Jing-2012_Effects_Chinese	22.88	108.35	21.7439	1772.04	33.35	17.65	5.79286	2	rice	ZT	mineral	yes	no-till	no	conventional	no	no	no	195	3	REN	24.09		24.23
569	108	Huang Jing-2012_Effects_Chinese	22.88	108.35	21.7439	1772.04	33.35	17.65	5.79286	2	rice	ZT	mineral	no	no-till	no	conventional	no	no	no	195	3	REN	23.8		24.23
570	108	Huang Jing-2012_Effects_Chinese	22.88	108.35	21.7439	1772.04	33.35	17.65	5.79286	2	rice	RES	mineral	yes	no-till	no	conventional	no	no	no	195	3	REN	24.09		24.23
571	108	Huang Jing-2012_Effects_Chinese	22.88	108.35	21.7439	1772.04	33.35	17.65	5.79286	2	rice	RES	mineral	yes	conventional	no	conventional	no	no	no	195	3	REN	26.71		24.23
572	108	Huang Jing-2012_Effects_Chinese	22.88	108.35	21.7439	1772.04	33.35	17.65	5.79286	2	rice	ZT	mineral	yes	no-till	no	conventional	no	no	no	195	3	REN	24.35		21.63
573	108	Huang Jing-2012_Effects_Chinese	22.88	108.35	21.7439	1772.04	33.35	17.65	5.79286	2	rice	ZT	mineral	no	no-till	no	conventional	no	no	no	195	3	REN	20.98		21.63
574	108	Huang Jing-2012_Effects_Chinese	22.88	108.35	21.7439	1772.04	33.35	17.65	5.79286	2	rice	RES	mineral	yes	no-till	no	conventional	no	no	no	195	3	REN	24.35		21.63
575	108	Huang Jing-2012_Effects_Chinese	22.88	108.35	21.7439	1772.04	33.35	17.65	5.79286	2	rice	RES	mineral	yes	conventional	no	conventional	no	no	no	195	3	REN	27.25		21.63
576	108	Huang Jing-2012_Effects_Chinese	26.75	111.86	18.2546	1534.64	29.3857	16.8	5.7	1	wheat	ZT	mineral	no	no-till	no	conventional	no	no	no	195	3	REN	25.81		26.59
577	108	Huang Jing-2012_Effects_Chinese	26.75	111.86	18.2546	1534.64	29.3857	16.8	5.7	1	wheat	ZT	mineral	no	no-till	no	conventional	no	no	no	195	3	REN	23.55		24.49
578	108	Huang Jing-2012_Effects_Chinese	26.75	111.86	18.2546	1534.64	29.3857	16.8	5.7	1	wheat	ZT	mineral	no	no-till	no	conventional	no	no	no	195	3	REN	24.78		27.75
579	108	Huang Jing-2012_Effects_Chinese	26.75	111.86	18.2546	1534.64	29.3857	16.8	5.7	1	wheat	ZT	mineral	no	no-till	no	conventional	no	no	no	195	3	REN	20.69		21.46
580	108	Huang Jing-2012_Effects_Chinese	26.75	111.86	18.2546	1534.64	29.3857	16.8	5.7	1	wheat	ZT	mineral	no	no-till	no	conventional	no	no	no	195	3	REN	24.09		26.71
581	108	Huang Jing-2012_Effects_Chinese	26.75	111.86	18.2546	1534.64	29.3857	16.8	5.7	1	wheat	ZT	mineral	no	no-till	no	conventional	no	no	no	195	3	REN	23.8		24.23
582	108	Huang Jing-2012_Effects_Chinese	26.75	111.86	18.2546	1534.64	29.3857	16.8	5.7	1	wheat	ZT	mineral	no	no-till	no	conventional	no	no	no	195	3	REN	24.35		27.25
583	108	Huang Jing-2012_Effects_Chinese	26.75	111.86	18.2546	1534.64	29.3857	16.8	5.7	1	wheat	ZT	mineral	no	no-till	no	conventional	no	no	no	195	3	REN	20.98		21.63
584	109	Huang Li-mei_2010_Effects_Chinese	46.62	130.26	3.28039	713.792	26.9357	38.2429	6.09286	1	rice	RFR	mineral	no	conventional	no	rate	yes	no	no	150	3	REN	35.9		25.3
585	109	Huang Li-mei_2010_Effects_Chinese	46.62	130.26	3.28039	713.792	26.9357	38.2429	6.09286	1	rice	RFR	mineral	no	conventional	no	rate	yes	no	no	150	3	REN	40.1		26.1
586	110	Huang Qiao-li_2007_Effects_Chinese	31.28	119.9	16.8806	1583.45	36.5857	14.0286	6.89286	2	rice	RES	mineral	yes	conventional	no	conventional	no	no	no	200	3	REN	28.95		16.25
587	110	Huang Qiao-li_2007_Effects_Chinese	31.28	119.9	16.8806	1583.45	36.5857	14.0286	6.89286	2	rice	RES	mineral	yes	conventional	no	conventional	no	no	no	200	3	REN	21.65		16.25
588	110	Huang Qiao-li_2007_Effects_Chinese	31.28	119.9	16.8806	1583.45	36.5857	14.0286	6.89286	2	rice	RES	mineral	yes	conventional	no	rate	yes	no	no	270	3	REN	27.8519		16.25
589	110	Huang Qiao-li_2007_Effects_Chinese	31.28	119.9	16.8806	1583.45	36.5857	14.0286	6.89286	2	rice	RES	mineral	yes	conventional	no	rate	yes	no	no	270	3	REN	22.9259		16.25
590	110	Huang Qiao-li_2007_Effects_Chinese	31.28	119.9	16.8806	1583.45	36.5857	14.0286	6.89286	2	rice	RES	mineral	yes	conventional	no	conventional	no	no	no	200	3	REN	27.7		31.4
591	110	Huang Qiao-li_2007_Effects_Chinese	31.28	119.9	16.8806	1583.45	36.5857	14.0286	6.89286	2	rice	RES	mineral	yes	conventional	no	conventional	no	no	no	200	3	REN	34.9		31.4
592	110	Huang Qiao-li_2007_Effects_Chinese	31.28	119.9	16.8806	1583.45	36.5857	14.0286	6.89286	2	rice	RES	mineral	yes	conventional	no	rate	yes	no	no	270	3	REN	26.0741		31.4
593	110	Huang Qiao-li_2007_Effects_Chinese	31.28	119.9	16.8806	1583.45	36.5857	14.0286	6.89286	2	rice	RES	mineral	yes	conventional	no	rate	yes	no	no	270	3	REN	25.3704		31.4
594	110	Huang Qiao-li_2007_Effects_Chinese	31.28	119.9	16.8806	1583.45	36.5857	14.0286	6.89286	2	rice	RFR	mineral	no	conventional	no	rate	yes	no	no	200	3	REN	28.2		16.25
595	110	Huang Qiao-li_2007_Effects_Chinese	31.28	119.9	16.8806	1583.45	36.5857	14.0286	6.89286	2	rice	RFR	mineral	yes	conventional	no	rate	yes	no	no	200	3	REN	38.1		16.25
596	110	Huang Qiao-li_2007_Effects_Chinese	31.28	119.9	16.8806	1583.45	36.5857	14.0286	6.89286	2	rice	RFR	mineral	yes	conventional	no	rate	yes	no	no	200	3	REN	30.95		16.25
597	110	Huang Qiao-li_2007_Effects_Chinese	31.28	119.9	16.8806	1583.45	36.5857	14.0286	6.89286	2	rice	RFR	mineral	no	conventional	no	rate	yes	no	no	200	3	REN	37.8		31.4
598	110	Huang Qiao-li_2007_Effects_Chinese	31.28	119.9	16.8806	1583.45	36.5857	14.0286	6.89286	2	rice	RFR	mineral	yes	conventional	no	rate	yes	no	no	200	3	REN	35.2		31.4
599	110	Huang Qiao-li_2007_Effects_Chinese	31.28	119.9	16.8806	1583.45	36.5857	14.0286	6.89286	2	rice	RFR	mineral	yes	conventional	no	rate	yes	no	no	200	3	REN	34.25		31.4
600	111	Huang Tao_2010_Studies_Chinese	28.73	112.85	18.2493	1602.93	28.5357	13.8929	5.86429	1	maize	CF	combined	no	conventional	no	conventional	no	no	no	241.5	3	REN	39.98		41.78
601	111	Huang Tao_2010_Studies_Chinese	28.73	112.85	18.2493	1602.93	28.5357	13.8929	5.86429	1	maize	CF	combined	no	conventional	no	conventional	no	no	no	241.5	3	REN	31.88		41.78
602	111	Huang Tao_2010_Studies_Chinese	28.73	112.85	18.2493	1602.93	28.5357	13.8929	5.86429	1	maize	CF	combined	no	conventional	no	conventional	no	no	no	241.5	3	REN	40.09		41.78
603	111	Huang Tao_2010_Studies_Chinese	28.73	112.85	18.2493	1602.93	28.5357	13.8929	5.86429	1	maize	CF	combined	no	conventional	no	conventional	no	no	no	241.5	3	REN	31.95		41.78
604	111	Huang Tao_2010_Studies_Chinese	28.73	112.85	18.2493	1602.93	28.5357	13.8929	5.86429	1	maize	CF	combined	no	conventional	no	conventional	no	no	no	241.5	3	REN	37.58		41.78
605	112	Huang_2011_Leaching	40.47	116.86	11.5275	584.261	19.7071	13.25	7.16429	3	wheat	RFR	mineral	no	conventional	no	rate	yes	no	no	180	3	REN	55.6	18.1	32.4	5.6
606	112	Huang_2011_Leaching	40.47	116.86	11.5275	584.261	19.7071	13.25	7.16429	3	maize	RFR	mineral	no	conventional	no	rate	yes	no	no	180	3	REN	44	10.8	29.5	4.07
607	112	Huang_2011_Leaching	40.47	116.86	11.5275	584.261	19.7071	13.25	7.16429	3	wheat	RFR	mineral	no	conventional	no	rate	yes	no	no	180	3	REN	63.5	11.8	38	15
608	112	Huang_2011_Leaching	40.47	116.86	11.5275	584.261	19.7071	13.25	7.16429	3	maize	RFR	mineral	no	conventional	no	rate	yes	no	no	180	3	REN	58.2	14.6	36.68	12.2
609	112	Huang_2011_Leaching	40.47	116.86	11.5275	584.261	19.7071	13.25	7.16429	3	wheat	RFR	mineral	no	conventional	no	rate	yes	no	no	180	3	REN	71.7	6.3	42	12.3
610	112	Huang_2011_Leaching	40.47	116.86	11.5275	584.261	19.7071	13.25	7.16429	3	maize	RFR	mineral	no	conventional	no	rate	yes	no	no	180	3	REN	52.2	5.6	31.6	14.4
612	114	Iqbla_2005_Effect	31.7	75.63	23.0114	936.252	29.8214	9.60714	7.5	1	wheat	ZT	mineral	no	no-till	no	conventional	no	no	no	60	3	REN	35.04		39.37
613	114	Iqbla_2005_Effect	31.7	75.63	23.0114	936.252	29.8214	9.60714	7.5	1	wheat	ZT	mineral	no	no-till	no	conventional	no	no	no	60	3	REN	35.54		40.19
614	114	Iqbla_2005_Effect	33.92	71.82	20.9158	933.514	24.1	11.3786	7.72143	1	wheat	ZT	mineral	no	no-till	no	conventional	no	no	no	60	3	REN	54.47		50.94
615	114	Iqbla_2005_Effect	33.92	71.82	20.9158	933.514	24.1	11.3786	7.72143	1	wheat	ZT	mineral	no	no-till	no	conventional	no	no	no	60	3	REN	53.38		50.91
616	114	Iqbla_2005_Effect	34.19	71.61	22.6654	613.371	24.5429	14.55	7.55714	1	wheat	ZT	mineral	no	no-till	no	conventional	no	no	no	60	3	REN	83.04		87.6
617	114	Iqbla_2005_Effect	34.19	71.61	22.6654	613.371	24.5429	14.55	7.55714	1	wheat	ZT	mineral	no	no-till	no	conventional	no	no	no	60	3	REN	82.72		96.49
618	115	Janzen_1989_Relative	49.49	-111.44	6.00881	439.787	27.2071	13.5786	7.16429	1	wheat	RFP	mineral	no	conventional	no	placement	no	yes	no	60	3	REN	16		9
619	115	Janzen_1989_Relative	49.5	-111.79	6.11827	448.249	27.05	14.7071	6.85	1	wheat	RFP	mineral	no	conventional	no	placement	no	yes	no	60	3	REN	24		14
620	115	Janzen_1989_Relative	49.8	-112.85	6.29112	464.477	34.6929	15.8857	7.25714	1	wheat	RFP	mineral	no	conventional	no	placement	no	yes	no	60	3	REN	29		25.9
621	115	Janzen_1989_Relative	49.84	-112.88	6.29112	464.477	34.2643	15.6929	7.35	1	wheat	RFP	mineral	no	conventional	no	placement	no	yes	no	60	3	REN	42		28
622	115	Janzen_1989_Relative	49.91	-111.39	6.30408	437.643	27.5714	14.9714	7.32143	1	wheat	RFP	mineral	no	conventional	no	placement	no	yes	no	60	3	REN	28		15
623	115	Janzen_1989_Relative	50.04	-113.58	5.38031	501.031	30.05	20.5286	7.15714	1	wheat	RFP	mineral	no	conventional	no	placement	no	yes	no	60	3	REN	11		3
624	115	Janzen_1989_Relative	50.14	-113.11	5.60211	465.63	27.7929	19.9143	7.16429	1	wheat	RFP	mineral	no	conventional	no	placement	no	yes	no	60	3	REN	61.7		40.5
625	115	Janzen_1989_Relative	50.14	-113.11	5.60211	465.63	27.7929	19.9143	7.16429	2	wheat	RFP	mineral	no	conventional	no	placement	no	yes	no	60	3	REN	56.2		28.5
626	116	Ji Dezhi_2015_Effects_Chinese	45.8	126.59	4.41884	696.489	33.5786	39.4	6.59286	1	maize	EE	enhanced	no	conventional	no	timing	no	no	yes	126	4	REN	53.46		49.32
627	116	Ji Dezhi_2015_Effects_Chinese	45.8	126.59	4.41884	696.489	33.5786	39.4	6.59286	1	maize	EE	enhanced	no	conventional	no	timing	no	no	yes	126	4	REN	56.2		49.32
628	116	Ji Dezhi_2015_Effects_Chinese	45.8	126.59	4.41884	696.489	33.5786	39.4	6.59286	1	maize	EE	enhanced	no	conventional	no	timing	no	no	yes	126	4	REN	55.41		49.32
629	116	Ji Dezhi_2015_Effects_Chinese	45.8	126.59	4.41884	696.489	33.5786	39.4	6.59286	1	maize	RFT	mineral	no	conventional	no	timing	no	no	yes	126	4	REN	40.86		49.32
630	117	Ji Jinghong_2015_Effects_Chinese	45.86	126.82	4.50391	677.929	34.8714	24.1786	6.59286	1	maize	EE	enhanced	no	conventional	no	conventional	no	no	no	180	3	REN	35.7		26.8
631	117	Ji Jinghong_2015_Effects_Chinese	45.86	126.82	4.50391	677.929	34.8714	24.1786	6.59286	1	maize	EE	enhanced	no	conventional	no	conventional	no	no	no	180	3	REN	31.8		24.5
632	118	JI Jinghong_2016_Effect_Chinese	45.34	126.16	4.93489	651.902	35.2929	19.8643	7.29286	1	maize	EE	enhanced	no	conventional	no	conventional	no	no	no	180	3	REN	31.8		24.5
633	118	JI Jinghong_2016_Effect_Chinese	45.8	126.59	4.41884	696.489	33.5786	39.4	6.59286	1	maize	EE	enhanced	no	conventional	no	conventional	no	no	no	180	3	REN	35.7		26.8
634	118	JI Jinghong_2016_Effect_Chinese	45.8	126.59	4.41884	696.489	33.5786	39.4	6.59286	1	maize	EE	enhanced	no	conventional	no	conventional	no	no	no	180	3	REN	30.6		22.2
635	119	Ji Jinghong_2017_Effects_Chinese	45.4	126.42	4.697	677.692	30.6143	19.8357	6.89286	1	maize	EE	enhanced	no	conventional	no	conventional	no	no	no	175	3	REN	37.9	5.9	34.7	5.6
636	119	Ji Jinghong_2017_Effects_Chinese	45.4	126.42	4.697	677.692	30.6143	19.8357	6.89286	1	maize	EE	enhanced	no	conventional	no	timing	no	no	yes	133	3	REN	36.2	5.2	34.7	5.6
637	119	Ji Jinghong_2017_Effects_Chinese	45.4	126.42	4.697	677.692	30.6143	19.8357	6.89286	1	maize	EE	enhanced	no	conventional	no	timing	no	no	yes	87	3	REN	41.7	2.8	34.7	5.6
638	119	Ji Jinghong_2017_Effects_Chinese	45.4	126.42	4.697	677.692	30.6143	19.8357	6.89286	1	maize	RFT	mineral	no	conventional	no	timing	no	no	yes	175	3	REN	46.9	7.5	34.7	5.6
639	119	Ji Jinghong_2017_Effects_Chinese	45.51	125.1	5.33609	552.69	28.9214	13.2214	8.16429	1	maize	EE	enhanced	no	conventional	no	conventional	no	no	no	175	3	REN	37.5	5.8	29.7	5.2
640	119	Ji Jinghong_2017_Effects_Chinese	45.51	125.1	5.33609	552.69	28.9214	13.2214	8.16429	1	maize	EE	enhanced	no	conventional	no	timing	no	no	yes	133	3	REN	39.4	4.5	29.7	5.2
641	119	Ji Jinghong_2017_Effects_Chinese	45.51	125.1	5.33609	552.69	28.9214	13.2214	8.16429	1	maize	EE	enhanced	no	conventional	no	timing	no	no	yes	87	3	REN	39.5	4.2	29.7	5.2
642	119	Ji Jinghong_2017_Effects_Chinese	45.51	125.1	5.33609	552.69	28.9214	13.2214	8.16429	1	maize	RFT	mineral	no	conventional	no	timing	no	no	yes	175	3	REN	41.3	6.4	29.7	5.2
643	119	Ji Jinghong_2017_Effects_Chinese	45.74	127.46	3.66791	784.231	31.85	25.0571	6.59286	1	maize	EE	enhanced	no	conventional	no	conventional	no	no	no	175	3	REN	37.5	5.2	33.7	6.3
644	119	Ji Jinghong_2017_Effects_Chinese	45.74	127.46	3.66791	784.231	31.85	25.0571	6.59286	1	maize	EE	enhanced	no	conventional	no	timing	no	no	yes	133	3	REN	39.5	3.2	33.7	6.3
645	119	Ji Jinghong_2017_Effects_Chinese	45.74	127.46	3.66791	784.231	31.85	25.0571	6.59286	1	maize	EE	enhanced	no	conventional	no	timing	no	no	yes	87	3	REN	40.6	6.9	33.7	6.3
646	119	Ji Jinghong_2017_Effects_Chinese	45.74	127.46	3.66791	784.231	31.85	25.0571	6.59286	1	maize	RFT	mineral	no	conventional	no	timing	no	no	yes	175	3	REN	44.2	8.6	33.7	6.3
647	119	Ji Jinghong_2017_Effects_Chinese	45.8	126.59	4.41884	696.489	33.5786	39.4	6.59286	1	maize	EE	enhanced	no	conventional	no	conventional	no	no	no	175	3	REN	32.2	3.5	23.6	3.4
648	119	Ji Jinghong_2017_Effects_Chinese	45.8	126.59	4.41884	696.489	33.5786	39.4	6.59286	1	maize	EE	enhanced	no	conventional	no	timing	no	no	yes	133	3	REN	30.6	3.4	26.6	3.4
649	119	Ji Jinghong_2017_Effects_Chinese	45.8	126.59	4.41884	696.489	33.5786	39.4	6.59286	1	maize	EE	enhanced	no	conventional	no	timing	no	no	yes	87	3	REN	36.9	3.2	26.6	3.4
650	119	Ji Jinghong_2017_Effects_Chinese	45.8	126.59	4.41884	696.489	33.5786	39.4	6.59286	1	maize	RFT	mineral	no	conventional	no	timing	no	no	yes	175	3	REN	34.6	4.8	26.6	3.4
651	120	Ji Xionghui_2007_Studies_Chinese	28.19	113.09	18.6312	1754.81	29.3286	9.44286	6.39286	1	rice	CF	combined	no	conventional	no	conventional	no	no	no	150	4	REN	30.15		27.3
652	120	Ji Xionghui_2007_Studies_Chinese	28.19	113.09	18.6312	1754.81	29.3286	9.44286	6.39286	1	rice	CF	combined	no	conventional	no	conventional	no	no	no	150	4	REN	37.84		30.69
653	121	Ji,D_2015_Effect_Chinese	45.8	126.59	4.41884	696.489	33.5786	39.4	6.59286	1	maize	RFT	mineral	no	conventional	no	timing	no	no	yes	126	4	REN	40.86		49.32
654	121	Ji,D_2015_Effect_Chinese	45.8	126.59	4.41884	696.489	33.5786	39.4	6.59286	1	maize	EE	enhanced	no	conventional	no	conventional	no	no	no	126	4	REN	53.46		49.32
655	121	Ji,D_2015_Effect_Chinese	45.8	126.59	4.41884	696.489	33.5786	39.4	6.59286	1	maize	EE	enhanced	no	conventional	no	conventional	no	no	no	126	4	REN	16.2		49.32
656	121	Ji,D_2015_Effect_Chinese	45.8	126.59	4.41884	696.489	33.5786	39.4	6.59286	1	maize	EE	enhanced	no	conventional	no	conventional	no	no	no	126	4	REN	55.41		49.32
657	122	Jin,Haiyang_2014_Summer_Chinese	34.1	114.64	16.0143	687.39	29.8714	6.02143	8.16429	1	maize	RFT	mineral	no	conventional	no	timing	no	no	yes	200	4	REN	53		50
658	123	Jones_1981_Nitrogen	45.72	-111.04	3.83114	765.301	27.4714	18.7	6.92857	1	wheat	ROT	mineral	no	conventional	yes	conventional	no	no	no	30	3	REN	11.5		5
659	123	Jones_1981_Nitrogen	45.72	-111.04	3.83114	765.301	27.4714	18.7	6.92857	1	wheat	ROT	mineral	no	conventional	yes	conventional	no	no	no	60	3	REN	27.1		10.4
660	123	Jones_1981_Nitrogen	45.72	-111.04	3.83114	765.301	27.4714	18.7	6.92857	1	wheat	ROT	mineral	no	conventional	yes	conventional	no	no	no	90	3	REN	42.6		20.3
661	123	Jones_1981_Nitrogen	45.86	-111.65	6.13552	434.694	26.4571	13.3071	7.75714	1	wheat	ROT	mineral	no	conventional	yes	conventional	no	no	no	30	3	REN	22.5		6.8
662	123	Jones_1981_Nitrogen	45.86	-111.65	6.13552	434.694	26.4571	13.3071	7.75714	1	wheat	ROT	mineral	no	conventional	yes	conventional	no	no	no	60	3	REN	26.4		18.1
663	123	Jones_1981_Nitrogen	45.86	-111.65	6.13552	434.694	26.4571	13.3071	7.75714	1	wheat	ROT	mineral	no	conventional	yes	conventional	no	no	no	90	3	REN	56.1		32.4
676	125	Juma_1982_Effect	53.53	-105.25	1.22351	571.888	22.5929	19.65	6.71429	1	wheat	EE	enhanced	no	conventional	no	conventional	no	no	no	56	4	REN	35		39
677	125	Juma_1982_Effect	53.53	-105.25	1.22351	571.888	22.5929	19.65	6.71429	1	wheat	EE	enhanced	no	conventional	no	conventional	no	no	no	56	4	REN	36		39
678	126	Karwat_2017_Residual	4.06	-73.46	24.6391	1651.39	27.8286	18.5857	5.10714	1	maize	EE	enhanced	no	conventional	no	conventional	no	no	no	60	3	REN	63.0705	2.3237	36.8465	2.9875
679	126	Karwat_2017_Residual	4.06	-73.46	24.6391	1651.39	27.8286	18.5857	5.10714	1	maize	EE	enhanced	no	conventional	no	conventional	no	no	no	120	3	REN	33.8589	2.3237	17.2614	2.6556
680	126	Karwat_2017_Residual	4.06	-73.46	24.6391	1651.39	27.8286	18.5857	5.10714	1	maize	EE	enhanced	no	conventional	no	conventional	no	no	no	240	3	REN	19.917	2.6556	7.3029	2.9876
681	126	Karwat_2017_Residual	4.06	-73.46	24.6391	1651.39	27.8286	18.5857	5.10714	1	maize	EE	enhanced	no	conventional	no	conventional	no	no	no	60	3	REN	84.9793	2.3236	36.8465	2.9875
682	126	Karwat_2017_Residual	4.06	-73.46	24.6391	1651.39	27.8286	18.5857	5.10714	1	maize	EE	enhanced	no	conventional	no	conventional	no	no	no	120	3	REN	45.1452	2.6556	17.2614	2.6556
683	126	Karwat_2017_Residual	4.06	-73.46	24.6391	1651.39	27.8286	18.5857	5.10714	1	maize	EE	enhanced	no	conventional	no	conventional	no	no	no	240	3	REN	23.2365	2.6556	7.3029	2.9876
684	126	Karwat_2017_Residual	4.06	-73.46	24.6391	1651.39	27.8286	18.5857	5.10714	1	maize	EE	enhanced	no	conventional	no	conventional	no	no	no	60	3	REN	19.5851	2.6556	36.8465	2.9875
685	126	Karwat_2017_Residual	4.06	-73.46	24.6391	1651.39	27.8286	18.5857	5.10714	1	maize	EE	enhanced	no	conventional	no	conventional	no	no	no	120	3	REN	13.9419	2.6556	17.2614	2.6556
686	126	Karwat_2017_Residual	4.06	-73.46	24.6391	1651.39	27.8286	18.5857	5.10714	1	maize	EE	enhanced	no	conventional	no	conventional	no	no	no	240	3	REN	6.30705	2.98756	7.3029	2.9876
687	126	Karwat_2017_Residual	4.06	-73.46	24.6391	1651.39	27.8286	18.5857	5.10714	2	maize	EE	enhanced	no	conventional	no	conventional	no	no	no	60	3	REN	24.0892	5.948	49.368	3.2714
688	126	Karwat_2017_Residual	4.06	-73.46	24.6391	1651.39	27.8286	18.5857	5.10714	2	maize	EE	enhanced	no	conventional	no	conventional	no	no	no	120	3	REN	19.9257	6.2453	36.2825	2.974
689	126	Karwat_2017_Residual	4.06	-73.46	24.6391	1651.39	27.8286	18.5857	5.10714	2	maize	EE	enhanced	no	conventional	no	conventional	no	no	no	240	3	REN	13.9777	5.948	19.9257	3.2713
690	126	Karwat_2017_Residual	4.06	-73.46	24.6391	1651.39	27.8286	18.5857	5.10714	2	maize	EE	enhanced	no	conventional	no	conventional	no	no	no	60	3	REN	61.8587	6.2454	49.368	3.2714
691	126	Karwat_2017_Residual	4.06	-73.46	24.6391	1651.39	27.8286	18.5857	5.10714	2	maize	EE	enhanced	no	conventional	no	conventional	no	no	no	120	3	REN	46.9888	6.2454	36.2825	2.974
692	126	Karwat_2017_Residual	4.06	-73.46	24.6391	1651.39	27.8286	18.5857	5.10714	2	maize	EE	enhanced	no	conventional	no	conventional	no	no	no	240	3	REN	24.3866	6.2454	19.9257	3.2713
693	126	Karwat_2017_Residual	4.06	-73.46	24.6391	1651.39	27.8286	18.5857	5.10714	2	maize	EE	enhanced	no	conventional	no	conventional	no	no	no	60	3	REN	20.5204	2.974	49.368	3.2714
694	126	Karwat_2017_Residual	4.06	-73.46	24.6391	1651.39	27.8286	18.5857	5.10714	2	maize	EE	enhanced	no	conventional	no	conventional	no	no	no	120	3	REN	16.0595	2.974	36.2825	2.974
695	126	Karwat_2017_Residual	4.06	-73.46	24.6391	1651.39	27.8286	18.5857	5.10714	2	maize	EE	enhanced	no	conventional	no	conventional	no	no	no	240	3	REN	11.0037	2.974	19.9257	3.2713
696	127	Katyal_1987_Efficient	30.93	75.79	23.3967	890.616	25.6643	9.82857	7.79286	2	wheat	EE	enhanced	no	conventional	no	conventional	no	no	no	120	4	REN	58		38
697	127	Katyal_1987_Efficient	30.93	75.79	23.3967	890.616	25.6643	9.82857	7.79286	2	wheat	EE	enhanced	no	conventional	no	conventional	no	no	no	120	4	REN	38		38
698	127	Katyal_1987_Efficient	30.93	75.79	23.3967	890.616	25.6643	9.82857	7.79286	2	wheat	RFP	mineral	no	conventional	no	placement	no	yes	no	120	4	REN	43		38
699	127	Katyal_1987_Efficient	30.93	75.79	23.3967	890.616	25.6643	9.82857	7.79286	2	wheat	EE	enhanced	no	conventional	no	conventional	no	no	no	120	4	REN	44		49
700	127	Katyal_1987_Efficient	30.93	75.79	23.3967	890.616	25.6643	9.82857	7.79286	2	wheat	EE	enhanced	no	conventional	no	conventional	no	no	no	120	4	REN	38		33
701	127	Katyal_1987_Efficient	30.93	75.79	23.3967	890.616	25.6643	9.82857	7.79286	2	wheat	EE	enhanced	no	conventional	no	conventional	no	no	no	120	4	REN	34		33
702	128	Keerthisinghe_1993_Effect	-34.35	146.04	17.9293	433.208	28.3571	9.92857	7.10714	1	rice	EE	enhanced	no	conventional	no	conventional	no	no	no	80	3	REN	42		44
703	128	Keerthisinghe_1993_Effect	-34.35	146.04	17.9293	433.208	28.3571	9.92857	7.10714	1	rice	EE	enhanced	no	conventional	no	conventional	no	no	no	80	3	REN	84		44
704	129	Keerthisinghe_1996_Effect	-34.35	146.04	17.9293	433.208	28.3571	9.92857	7.10714	1	rice	RFP	mineral	no	conventional	no	placement	no	yes	no	60	3	REN	54.8		50
705	129	Keerthisinghe_1996_Effect	-34.35	146.04	17.9293	433.208	28.3571	9.92857	7.10714	1	rice	EE	enhanced	no	conventional	no	placement	no	yes	no	60	3	REN	63.8		50
706	129	Keerthisinghe_1996_Effect	-34.35	146.04	17.9293	433.208	28.3571	9.92857	7.10714	1	rice	RFP	mineral	no	conventional	no	placement	no	yes	no	60	3	REN	59.9		50
707	129	Keerthisinghe_1996_Effect	-34.35	146.04	17.9293	433.208	28.3571	9.92857	7.10714	1	rice	EE	enhanced	no	conventional	no	placement	no	yes	no	60	3	REN	65.8		50
714	131	Kismanyoky_2010_Effect	46.74	17.21	12.0368	792.768	24.1929	19.4214	6.96429	22	wheat	OF	organic	no	conventional	no	conventional	no	no	no	100	3	REN	68.38		71.27
715	131	Kismanyoky_2010_Effect	46.74	17.21	12.0368	792.768	24.1929	19.4214	6.96429	22	wheat	OF	organic	no	conventional	no	conventional	no	no	no	200	3	REN	46.29		57.91
716	131	Kismanyoky_2010_Effect	46.74	17.21	12.0368	792.768	24.1929	19.4214	6.96429	22	wheat	RES	organic	yes	conventional	no	conventional	no	no	no	100	3	REN	72.75		71.27
717	131	Kismanyoky_2010_Effect	46.74	17.21	12.0368	792.768	24.1929	19.4214	6.96429	22	wheat	RES	organic	yes	conventional	no	conventional	no	no	no	200	3	REN	49.95		57.91
718	132	Kitonyo_2018_Nitrogen	-0.52	37.27	17.7794	2077.75	51.55	23.0571	5.8	2	maize	ZT	mineral	no	no-till	no	conventional	no	no	no	120	3	REN	66		61
719	132	Kitonyo_2018_Nitrogen	-0.52	37.27	17.7794	2077.75	51.55	23.0571	5.8	2	maize	RFT	mineral	no	conventional	no	timing	no	no	yes	80	3	REN	78		52
720	132	Kitonyo_2018_Nitrogen	-0.52	37.27	17.7794	2077.75	51.55	23.0571	5.8	2	maize	RFT	mineral	no	conventional	no	timing	no	no	yes	80	3	REN	69		52
721	132	Kitonyo_2018_Nitrogen	-0.52	37.27	17.7794	2077.75	51.55	23.0571	5.8	2	maize	RFT	mineral	no	conventional	no	timing	no	no	yes	80	3	REN	54		52
722	133	Kitur, B. K_1984_Fate	37.38	-86.56	14.7307	1333.59	26.65	11.6786	5.64286	3	maize	ZT	mineral	no	no-till	no	conventional	no	no	no	168	4	REN	41		42
723	133	Kitur, B. K_1984_Fate	37.38	-86.56	14.7307	1333.59	26.65	11.6786	5.64286	3	maize	ZT	mineral	no	no-till	no	conventional	no	no	no	168	4	REN	45		45
724	133	Kitur, B. K_1984_Fate	37.38	-86.56	14.7307	1333.59	26.65	11.6786	5.64286	3	wheat	ZT	mineral	no	no-till	no	conventional	no	no	no	168	4	REN	24.3902		29.9213
725	133	Kitur, B. K_1984_Fate	37.38	-86.56	14.7307	1333.59	26.65	11.6786	5.64286	3	wheat	ZT	mineral	no	no-till	no	conventional	no	no	no	168	4	REN	37.9845		39.0909
726	133	Kitur, B. K_1984_Fate	37.38	-86.56	14.7307	1333.59	26.65	11.6786	5.64286	3	wheat	ZT	mineral	no	no-till	no	conventional	no	no	no	168	4	REN	21.2766		31.4815
727	133	Kitur, B. K_1984_Fate	37.38	-86.56	14.7307	1333.59	26.65	11.6786	5.64286	3	wheat	ZT	mineral	no	no-till	no	conventional	no	no	no	168	4	REN	37.5		45.5357
728	134	Knight_1993_Urea	64.82	-147.88	-0.63196	420.594	15.7643	79.8714	6.58571	3	wheat	RFP	mineral	no	conventional	no	placement	no	yes	no	100	3	REN	68		57
729	134	Knight_1993_Urea	64.82	-147.88	-0.63196	420.594	15.7643	79.8714	6.58571	3	wheat	RFP	mineral	no	conventional	no	placement	no	yes	no	100	3	REN	46		54
730	134	Knight_1993_Urea	64.82	-147.88	-0.63196	420.594	15.7643	79.8714	6.58571	3	wheat	RFP	mineral	no	conventional	no	placement	no	yes	no	100	3	REN	51		72
731	135	Lam_2013_Crop	-36.66	142.3	15.3403	446.341	27.4286	24.9714	7.41429	2	wheat	RES	mineral	yes	conventional	no	conventional	no	no	no	170	3	REN	51.8	0.8	54.7	1.7
732	135	Lam_2013_Crop	-36.66	142.3	15.3403	446.341	27.4286	24.9714	7.41429	2	wheat	RES	mineral	yes	conventional	no	conventional	no	no	no	170	3	REN	50.2	1.3	57.4	1.2
733	135	Lam_2013_Crop	-36.66	142.3	15.3403	446.341	27.4286	24.9714	7.41429	2	wheat	RES	mineral	yes	conventional	no	conventional	no	no	no	170	3	REN	49.3	1.9	53.4	0.8
734	135	Lam_2013_Crop	-36.66	142.3	15.3403	446.341	27.4286	24.9714	7.41429	2	wheat	RES	mineral	yes	conventional	no	conventional	no	no	no	170	3	REN	43.2	1.5	58.8	1
735	136	Lang Xiaofeng_2008_Effects_Chinese	32.68	118.78	15.7612	1115.73	36.2429	9.68571	7.39286	1	wheat	CF	combined	no	conventional	no	conventional	no	no	no	120	3	REN	35.1	3.6	15.5	2.5
736	136	Lang Xiaofeng_2008_Effects_Chinese	32.68	118.78	15.7612	1115.73	36.2429	9.68571	7.39286	1	wheat	CF	combined	no	conventional	no	conventional	no	no	no	120	3	REN	27.5	2.8	15.5	2.5
737	136	Lang Xiaofeng_2008_Effects_Chinese	32.68	118.78	15.7612	1115.73	36.2429	9.68571	7.39286	1	wheat	CF	combined	no	conventional	no	conventional	no	no	no	120	3	REN	20.2	1.2	15.5	2.5
738	136	Lang Xiaofeng_2008_Effects_Chinese	32.68	118.78	15.7612	1115.73	36.2429	9.68571	7.39286	1	wheat	CF	combined	no	conventional	no	conventional	no	no	no	120	3	REN	25.9	1.8	15.5	2.5
739	136	Lang Xiaofeng_2008_Effects_Chinese	32.68	118.78	15.7612	1115.73	36.2429	9.68571	7.39286	1	wheat	CF	combined	no	conventional	no	conventional	no	no	no	120	3	REN	24.7	2.6	15.5	2.5
740	136	Lang Xiaofeng_2008_Effects_Chinese	32.68	118.78	15.7612	1115.73	36.2429	9.68571	7.39286	1	wheat	CF	combined	no	conventional	no	conventional	no	no	no	120	3	REN	18.8	2.2	15.5	2.5
741	136	Lang Xiaofeng_2008_Effects_Chinese	32.68	118.78	15.7612	1115.73	36.2429	9.68571	7.39286	1	wheat	CF	combined	no	conventional	no	conventional	no	no	no	120	3	REN	32.2	1.2	15.5	2.5
742	136	Lang Xiaofeng_2008_Effects_Chinese	32.68	118.78	15.7612	1115.73	36.2429	9.68571	7.39286	1	wheat	CF	combined	no	conventional	no	conventional	no	no	no	120	3	REN	30.5	2.8	15.5	2.5
743	136	Lang Xiaofeng_2008_Effects_Chinese	32.68	118.78	15.7612	1115.73	36.2429	9.68571	7.39286	1	maize	CF	combined	no	conventional	no	conventional	no	no	no	180	3	REN	23.2	1.9	16.3	2.1
744	136	Lang Xiaofeng_2008_Effects_Chinese	32.68	118.78	15.7612	1115.73	36.2429	9.68571	7.39286	1	maize	CF	combined	no	conventional	no	conventional	no	no	no	180	3	REN	26.1	3.1	16.3	2.1
745	136	Lang Xiaofeng_2008_Effects_Chinese	32.68	118.78	15.7612	1115.73	36.2429	9.68571	7.39286	1	maize	CF	combined	no	conventional	no	conventional	no	no	no	180	3	REN	39.8	1.6	16.3	2.1
746	136	Lang Xiaofeng_2008_Effects_Chinese	32.68	118.78	15.7612	1115.73	36.2429	9.68571	7.39286	1	maize	CF	combined	no	conventional	no	conventional	no	no	no	180	3	REN	26.9	1.8	16.3	2.1
747	136	Lang Xiaofeng_2008_Effects_Chinese	32.68	118.78	15.7612	1115.73	36.2429	9.68571	7.39286	1	maize	CF	combined	no	conventional	no	conventional	no	no	no	225	3	REN	34.1	3.3	16.8	2.1
748	136	Lang Xiaofeng_2008_Effects_Chinese	32.68	118.78	15.7612	1115.73	36.2429	9.68571	7.39286	1	maize	CF	combined	no	conventional	no	conventional	no	no	no	225	3	REN	30.1	2.6	16.8	2.1
749	136	Lang Xiaofeng_2008_Effects_Chinese	32.68	118.78	15.7612	1115.73	36.2429	9.68571	7.39286	1	maize	CF	combined	no	conventional	no	conventional	no	no	no	225	3	REN	25	2.9	16.8	2.1
750	136	Lang Xiaofeng_2008_Effects_Chinese	32.68	118.78	15.7612	1115.73	36.2429	9.68571	7.39286	1	maize	CF	combined	no	conventional	no	conventional	no	no	no	225	3	REN	19.3	1.3	16.8	2.1
757	138	Legg_1979_Utilization	29.34	-96.17	21.4565	1063.5	36.5786	15.9071	6.72857	3	maize	ZT	mineral	no	no-till	no	conventional	no	no	no	85	3	REN	45.6		40
758	138	Legg_1979_Utilization	29.34	-96.17	21.4565	1063.5	36.5786	15.9071	6.72857	3	maize	ZT	mineral	no	no-till	no	conventional	no	no	no	170	3	REN	61		53.3
759	138	Legg_1979_Utilization	29.34	-96.17	21.4565	1063.5	36.5786	15.9071	6.72857	3	maize	ZT	mineral	no	no-till	no	conventional	no	no	no	340	3	REN	70.3		66.6
760	138	Legg_1979_Utilization	29.34	-96.17	21.4565	1063.5	36.5786	15.9071	6.72857	3	maize	ZT	mineral	no	no-till	no	conventional	no	no	no	85	3	REN	34.8		39.1
761	138	Legg_1979_Utilization	29.34	-96.17	21.4565	1063.5	36.5786	15.9071	6.72857	3	maize	ZT	mineral	no	no-till	no	conventional	no	no	no	170	3	REN	53.3		55.4
762	138	Legg_1979_Utilization	29.34	-96.17	21.4565	1063.5	36.5786	15.9071	6.72857	3	maize	ZT	mineral	no	no-till	no	conventional	no	no	no	340	3	REN	72.7		64.2
763	139	Lehrsch_2000_Nitrogen	42.55	-114.35	10.7235	336.194	19.5714	11.2857	7.96429	1	maize	RFP	mineral	no	conventional	no	placement	no	yes	no	90	3	REN	63.3333		53.3333
764	139	Lehrsch_2000_Nitrogen	42.55	-114.35	10.7235	336.194	19.5714	11.2857	7.96429	1	maize	RFP	mineral	no	conventional	no	placement	no	yes	no	90	3	REN	53.3333		44.4444
765	139	Lehrsch_2000_Nitrogen	42.55	-114.35	10.7235	336.194	19.5714	11.2857	7.96429	1	maize	RFP	mineral	no	conventional	no	placement	no	yes	no	90	3	REN	27.7778		16.6667
766	139	Lehrsch_2000_Nitrogen	42.55	-114.35	10.7235	336.194	19.5714	11.2857	7.96429	1	maize	RFP	mineral	no	conventional	no	placement	no	yes	no	90	3	REN	78.8889		75.5556
767	140	Li Dian-ping_2005_Effects_Chinese	45.8	126.59	4.41884	696.489	33.5786	39.4	6.59286	3	rice	RFP	mineral	no	conventional	no	placement	no	yes	no	150	3	REN	60.63		38.28
768	140	Li Dian-ping_2005_Effects_Chinese	45.8	126.59	4.41884	696.489	33.5786	39.4	6.59286	3	rice	RFP	mineral	no	conventional	no	placement	no	yes	no	150	3	REN	44.78		38.28
769	141	LI Fanglin_2009_The_Chinese	34.13	113.88	16.0224	646.374	24.8	6.81429	7.85714	1	wheat	EE	enhanced	no	conventional	no	conventional	no	no	no	180	4	REN	27		24.2
770	141	LI Fanglin_2009_The_Chinese	34.13	113.88	16.0224	646.374	24.8	6.81429	7.85714	1	wheat	EE	enhanced	no	conventional	no	conventional	no	no	no	180	4	REN	32		24.2
771	141	LI Fanglin_2009_The_Chinese	34.13	113.88	16.0224	646.374	24.8	6.81429	7.85714	1	wheat	EE	enhanced	no	conventional	no	conventional	no	no	no	180	4	REN	40.7		24.2
772	141	LI Fanglin_2009_The_Chinese	34.94	113	15.398	543.485	21.2286	6.05	8.29286	1	wheat	EE	enhanced	no	conventional	no	conventional	no	no	no	180	4	REN	24.2		23.2
773	141	LI Fanglin_2009_The_Chinese	34.94	113	15.398	543.485	21.2286	6.05	8.29286	1	wheat	EE	enhanced	no	conventional	no	conventional	no	no	no	180	4	REN	24.7		23.2
774	141	LI Fanglin_2009_The_Chinese	34.94	113	15.398	543.485	21.2286	6.05	8.29286	1	wheat	EE	enhanced	no	conventional	no	conventional	no	no	no	180	4	REN	33.6		23.2
775	142	Li Fang-Min_2014_Influence_Chinese	30.35	112.15	17.3357	1233.32	26.0929	13.95	6.66429	1	rice	EE	enhanced	no	conventional	no	conventional	no	no	no	135	3	REN	72.02		57.4
776	142	Li Fang-Min_2014_Influence_Chinese	30.35	112.15	17.3357	1233.32	26.0929	13.95	6.66429	1	rice	EE	enhanced	no	conventional	no	conventional	no	no	no	135	3	REN	65.97		57.4
777	143	Li Jia_2014_Effects_Chinese	43.8	125.41	5.81623	750.287	24.9286	18.1357	6.79286	1	maize	CF	combined	no	conventional	no	conventional	no	no	no	240	3	REN	51.2083		40.375
778	143	Li Jia_2014_Effects_Chinese	43.8	125.41	5.81623	750.287	24.9286	18.1357	6.79286	1	maize	CF	combined	no	conventional	no	conventional	no	no	no	240	3	REN	47.4583		40.375
779	143	Li Jia_2014_Effects_Chinese	43.8	125.41	5.81623	750.287	24.9286	18.1357	6.79286	1	maize	CF	combined	no	conventional	no	conventional	no	no	no	240	3	REN	45.5417		40.375
780	143	Li Jia_2014_Effects_Chinese	43.8	125.41	5.81623	750.287	24.9286	18.1357	6.79286	1	maize	OF	organic	no	conventional	no	conventional	no	no	no	240	3	REN	40.4167		40.375
781	143	Li Jia_2014_Effects_Chinese	43.8	125.41	5.81623	750.287	24.9286	18.1357	6.79286	1	maize	CF	combined	no	conventional	no	conventional	no	no	no	240	3	REN	56.875		40.375
782	143	Li Jia_2014_Effects_Chinese	43.8	125.41	5.81623	750.287	24.9286	18.1357	6.79286	1	maize	CF	combined	no	conventional	no	conventional	no	no	no	240	3	REN	51.0833		40.375
783	143	Li Jia_2014_Effects_Chinese	43.8	125.41	5.81623	750.287	24.9286	18.1357	6.79286	1	maize	CF	combined	no	conventional	no	conventional	no	no	no	240	3	REN	47.375		40.375
784	143	Li Jia_2014_Effects_Chinese	43.8	125.41	5.81623	750.287	24.9286	18.1357	6.79286	1	maize	OF	organic	no	conventional	no	conventional	no	no	no	240	3	REN	44.0417		40.375
785	144	Li Jumei_2005_Effects_Chinese	26.75	111.87	18.2546	1534.64	29.8571	17.7071	5.6	3	rice	CF	combined	no	conventional	no	conventional	no	no	no	150	4	REN	34.9	4.4	33.2	3.6
786	144	Li Jumei_2005_Effects_Chinese	26.75	111.87	18.2546	1534.64	29.8571	17.7071	5.6	3	rice	OF	organic	no	conventional	no	conventional	no	no	no	150	4	REN	28	7.5	33.2	3.6
787	144	Li Jumei_2005_Effects_Chinese	26.75	111.86	18.2546	1534.64	29.3857	16.8	5.7	1	rice	OF	organic	no	conventional	no	conventional	no	no	no	150	4	REN	28	7.5	33.2	3.6
788	144	Li Jumei_2005_Effects_Chinese	26.75	111.86	18.2546	1534.64	29.3857	16.8	5.7	1	rice	CF	combined	no	conventional	no	conventional	no	no	no	150	4	REN	34.9	4.4	33.2	3.6
789	145	Li Jun_2014_Respinse_Chinese	44.32	86	9.26345	243.351	29.4929	31.2857	8.33571	1	wheat	EE	enhanced	no	conventional	no	conventional	no	no	no	270	3	REN	40.3	7	35.3	2.7
790	146	Li Lingling_2011_Manure_Chinese	43.87	124.91	6.17219	676.594	26.0857	12.3071	7.96429	1	maize	CF	combined	no	conventional	no	conventional	no	no	no	165	3	REN	28.5		39.6
791	147	Li Min_2012_Effect_Chinese	31.28	118.52	16.7709	1377.15	45.2714	12.4214	6.65714	1	rice	RFT	mineral	no	conventional	no	timing	no	no	yes	270	3	REN	29.61		24.44
792	147	Li Min_2012_Effect_Chinese	31.28	118.52	16.7709	1377.15	45.2714	12.4214	6.65714	1	rice	EE	enhanced	no	conventional	no	conventional	no	no	no	270	3	REN	44.83		29.61
793	147	Li Min_2012_Effect_Chinese	31.28	118.52	16.7709	1377.15	45.2714	12.4214	6.65714	1	rice	EE	enhanced	no	conventional	no	conventional	no	no	no	270	3	REN	40.33		29.61
794	148	Li Songlin_2011_Nitrogen_Chinese	30.8	120.82	16.8782	1409.2	33.5786	16.65	6.66429	1	rice	OF	organic	no	conventional	no	conventional	no	no	no	210	3	REN	26.57		22.35
795	149	Li Wei_2011_Effect_Chinese	36.15	117.15	13.3218	671.05	25.8286	7.39286	7.29286	1	maize	EE	enhanced	no	conventional	no	conventional	no	no	no	180	3	REN	35.74		21.34
796	150	Li Xian_2010_Effects_Chinese	28.73	112.85	18.2493	1602.93	28.5357	13.8929	5.86429	1	rice	CF	combined	no	conventional	no	conventional	no	no	no	142.5	3	REN	31.1	2.52	29.98	3.41
797	150	Li Xian_2010_Effects_Chinese	28.73	112.85	18.2493	1602.93	28.5357	13.8929	5.86429	1	rice	CF	combined	no	conventional	no	conventional	no	no	no	142.5	3	REN	31.02	7.89	29.98	3.41
798	150	Li Xian_2010_Effects_Chinese	28.73	112.85	18.2493	1602.93	28.5357	13.8929	5.86429	1	rice	CF	combined	no	conventional	no	conventional	no	no	no	142.5	3	REN	18.17	5.43	29.98	3.41
799	150	Li Xian_2010_Effects_Chinese	28.73	112.85	18.2493	1602.93	28.5357	13.8929	5.86429	1	rice	CF	combined	no	conventional	no	conventional	no	no	no	142.5	3	REN	27.01	1.59	29.98	3.41
800	150	Li Xian_2010_Effects_Chinese	28.73	112.85	18.2493	1602.93	28.5357	13.8929	5.86429	1	rice	CF	combined	no	conventional	no	conventional	no	no	no	142.5	3	REN	32.64	11.87	29.98	3.41
801	150	Li Xian_2010_Effects_Chinese	28.73	112.85	18.2493	1602.93	28.5357	13.8929	5.86429	1	rice	CF	combined	no	conventional	no	conventional	no	no	no	142.5	3	REN	25.42	5.01	29.98	3.41
802	150	Li Xian_2010_Effects_Chinese	28.78	112.9	18.2699	1570.26	30.6857	14.0571	5.96429	2	rice	CF	combined	no	conventional	no	conventional	no	no	no	142.5	3	REN	27.01	0.92	29.98	1.97
803	150	Li Xian_2010_Effects_Chinese	28.78	112.9	18.2699	1570.26	30.6857	14.0571	5.96429	2	rice	CF	combined	no	conventional	no	conventional	no	no	no	142.5	3	REN	31.1	1.45	29.98	1.97
804	150	Li Xian_2010_Effects_Chinese	28.78	112.9	18.2699	1570.26	30.6857	14.0571	5.96429	2	rice	CF	combined	no	conventional	no	conventional	no	no	no	142.5	3	REN	32.64	6.85	29.98	1.97
805	150	Li Xian_2010_Effects_Chinese	28.78	112.9	18.2699	1570.26	30.6857	14.0571	5.96429	2	rice	CF	combined	no	conventional	no	conventional	no	no	no	142.5	3	REN	31.02	4.56	29.98	1.97
806	150	Li Xian_2010_Effects_Chinese	28.78	112.9	18.2699	1570.26	30.6857	14.0571	5.96429	2	rice	CF	combined	no	conventional	no	conventional	no	no	no	142.5	3	REN	18.17	3.13	29.98	1.97
807	150	Li Xian_2010_Effects_Chinese	28.78	112.9	18.2699	1570.26	30.6857	14.0571	5.96429	2	rice	CF	combined	no	conventional	no	conventional	no	no	no	142.5	3	REN	25.42	2.89	29.98	1.97
808	150	Li Xian_2010_Effects_Chinese	28.78	112.9	18.2699	1570.26	30.6857	14.0571	5.96429	2	rice	CF	combined	no	conventional	no	conventional	no	no	no	150	3	REN	33.01	9.29	39.96	1.35
809	150	Li Xian_2010_Effects_Chinese	28.78	112.9	18.2699	1570.26	30.6857	14.0571	5.96429	2	rice	CF	combined	no	conventional	no	conventional	no	no	no	150	3	REN	29.66	0.55	39.96	1.35
810	150	Li Xian_2010_Effects_Chinese	28.78	112.9	18.2699	1570.26	30.6857	14.0571	5.96429	2	rice	CF	combined	no	conventional	no	conventional	no	no	no	150	3	REN	41.47	6.53	39.96	1.35
811	150	Li Xian_2010_Effects_Chinese	28.78	112.9	18.2699	1570.26	30.6857	14.0571	5.96429	2	rice	CF	combined	no	conventional	no	conventional	no	no	no	150	3	REN	34.76	5.16	39.96	1.35
812	150	Li Xian_2010_Effects_Chinese	28.78	112.9	18.2699	1570.26	30.6857	14.0571	5.96429	2	rice	CF	combined	no	conventional	no	conventional	no	no	no	150	3	REN	38.24	6.51	39.96	1.35
813	150	Li Xian_2010_Effects_Chinese	28.78	112.9	18.2699	1570.26	30.6857	14.0571	5.96429	2	rice	CF	combined	no	conventional	no	conventional	no	no	no	150	3	REN	40.76	9.23	39.96	1.35
814	151	Li Yanqing_2016_Study_Chinese	37.28	116.63	14.3857	590.043	22.5929	5.62143	7.99286	1	wheat	OF	organic	no	conventional	no	conventional	no	no	no	225	3	REN	15.55	2.87	47.19	0.81
815	151	Li Yanqing_2016_Study_Chinese	37.28	116.63	14.3857	590.043	22.5929	5.62143	7.99286	1	wheat	CF	combined	no	conventional	no	conventional	no	no	no	225	3	REN	30.64	11.95	47.19	0.81
816	151	Li Yanqing_2016_Study_Chinese	37.28	116.63	14.3857	590.043	22.5929	5.62143	7.99286	1	wheat	CF	combined	no	conventional	no	conventional	no	no	no	225	3	REN	34.57	5.53	47.19	0.81
817	151	Li Yanqing_2016_Study_Chinese	37.28	116.63	14.3857	590.043	22.5929	5.62143	7.99286	1	wheat	CF	combined	no	conventional	no	conventional	no	no	no	225	3	REN	39.19	3.61	47.19	0.81
818	151	Li Yanqing_2016_Study_Chinese	37.28	116.63	14.3857	590.043	22.5929	5.62143	7.99286	1	wheat	OF	organic	no	conventional	no	conventional	no	no	no	225	3	REN	40.4	1.5	47.19	0.81
819	151	Li Yanqing_2016_Study_Chinese	37.28	116.63	14.3857	590.043	22.5929	5.62143	7.99286	1	wheat	CF	combined	no	conventional	no	conventional	no	no	no	225	3	REN	49.59	18.4	47.19	0.81
820	151	Li Yanqing_2016_Study_Chinese	37.28	116.63	14.3857	590.043	22.5929	5.62143	7.99286	1	wheat	CF	combined	no	conventional	no	conventional	no	no	no	225	3	REN	52.17	9.36	47.19	0.81
821	151	Li Yanqing_2016_Study_Chinese	37.28	116.63	14.3857	590.043	22.5929	5.62143	7.99286	1	wheat	CF	combined	no	conventional	no	conventional	no	no	no	225	3	REN	52.05	5.66	47.19	0.81
822	151	Li Yanqing_2016_Study_Chinese	37.28	116.63	14.3857	590.043	22.5929	5.62143	7.99286	1	wheat	OF	organic	no	conventional	no	conventional	no	no	no	225	3	REN	43.31	18.89	47.19	0.81
823	151	Li Yanqing_2016_Study_Chinese	37.28	116.63	14.3857	590.043	22.5929	5.62143	7.99286	1	wheat	CF	combined	no	conventional	no	conventional	no	no	no	225	3	REN	45.4	7.36	47.19	0.81
824	151	Li Yanqing_2016_Study_Chinese	37.28	116.63	14.3857	590.043	22.5929	5.62143	7.99286	1	wheat	CF	combined	no	conventional	no	conventional	no	no	no	225	3	REN	55.94	10.41	47.19	0.81
825	151	Li Yanqing_2016_Study_Chinese	37.28	116.63	14.3857	590.043	22.5929	5.62143	7.99286	1	wheat	CF	combined	no	conventional	no	conventional	no	no	no	225	3	REN	56.5	16.32	47.19	0.81
826	151	Li Yanqing_2016_Study_Chinese	37.28	116.63	14.3857	590.043	22.5929	5.62143	7.99286	1	wheat	OF	organic	no	conventional	no	conventional	no	no	no	450	3	REN	12.31	3.1	29.33	4.15
827	151	Li Yanqing_2016_Study_Chinese	37.28	116.63	14.3857	590.043	22.5929	5.62143	7.99286	1	wheat	OF	organic	no	conventional	no	conventional	no	no	no	450	3	REN	31.36	1.94	29.33	4.15
828	151	Li Yanqing_2016_Study_Chinese	37.28	116.63	14.3857	590.043	22.5929	5.62143	7.99286	1	wheat	OF	organic	no	conventional	no	conventional	no	no	no	450	3	REN	40.06	0.65	29.33	4.15
829	152	Li Yun-chun_2014_Effecrs_Chinese	30.44	112.23	17.0499	1153.94	21.4857	11.8	6.66429	1	rice	RFT	mineral	no	conventional	no	timing	no	no	yes	150	3	REN	39.1		22.1
830	152	Li Yun-chun_2014_Effecrs_Chinese	30.44	112.23	17.0499	1153.94	21.4857	11.8	6.66429	1	rice	RFR	mineral	no	conventional	no	rate	yes	no	no	75	3	REN	43.9		51.9
831	152	Li Yun-chun_2014_Effecrs_Chinese	30.44	112.23	17.0499	1153.94	21.4857	11.8	6.66429	1	rice	RFR	mineral	no	conventional	no	rate	yes	no	no	112.5	3	REN	51		51.9
832	152	Li Yun-chun_2014_Effecrs_Chinese	30.44	112.23	17.0499	1153.94	21.4857	11.8	6.66429	1	rice	RFR	mineral	no	conventional	no	rate	yes	no	no	150	3	REN	56.2		51.9
833	152	Li Yun-chun_2014_Effecrs_Chinese	30.44	112.23	17.0499	1153.94	21.4857	11.8	6.66429	1	rice	EE	enhanced	no	conventional	no	conventional	no	no	no	150	3	REN	55.7		52.4
834	153	Li Zhi-yong_2003_Effects_Chinese	40.14	116.18	12.2405	585.971	19.9929	9.10714	7.92143	1	maize	ZT	mineral	no	no-till	no	conventional	no	no	no	80	4	REN	14		13.1
835	154	Li Zu-zhang_2015_Study_Chinese	28.16	115.34	18.6312	1754.81	29.3286	9.44286	6.39286	1	rice	CF	combined	no	conventional	no	conventional	no	no	no	180	3	REN	19.4444		18.8889
836	154	Li Zu-zhang_2015_Study_Chinese	28.88	115.9	18.2228	1682.74	27.8429	11.7857	5.86429	1	rice	CF	combined	no	conventional	no	conventional	no	no	no	180	3	REN	24.6667		28.7778
837	155	Li, L_2011_Manure_Chinese	43.54	124.82	6.3412	745.38	27.3786	13.0929	7.06429	1	maize	CF	combined	no	conventional	no	conventional	no	no	no	128	4	REN	42.6562		44.2187
838	155	Li, L_2011_Manure_Chinese	43.54	124.82	6.3412	745.38	27.3786	13.0929	7.06429	1	maize	CF	combined	no	conventional	no	conventional	no	no	no	105	4	REN	90.1905		53.9048
839	156	Li,En_yao_2011_Effects_Chinese	28.78	112.9	18.2699	1570.26	30.6857	14.0571	5.96429	2	maize	RFR	mineral	no	conventional	no	rate	yes	no	no	300	3	REN	35.5		21.6
840	156	Li,En_yao_2011_Effects_Chinese	28.78	112.9	18.2699	1570.26	30.6857	14.0571	5.96429	2	maize	RFR	mineral	no	conventional	no	rate	yes	no	no	300	3	REN	26.7		22.1
841	156	Li,En_yao_2011_Effects_Chinese	28.78	112.9	18.2699	1570.26	30.6857	14.0571	5.96429	2	maize	RFR	mineral	no	conventional	no	rate	yes	no	no	262.5	3	REN	27.6		22.1
842	157	Li,Fang-min_2005_Effects_Chinese	23.13	113.36	22.1242	2219.22	27.8429	18.9286	5.96429	1	rice	EE	enhanced	no	conventional	no	conventional	no	no	no	180	3	REN	49.52		49.1
843	157	Li,Fang-min_2005_Effects_Chinese	23.13	113.36	22.1242	2219.22	27.8429	18.9286	5.96429	1	rice	EE	enhanced	no	conventional	no	conventional	no	no	no	180	3	REN	39.01		49.1
844	157	Li,Fang-min_2005_Effects_Chinese	23.13	113.36	22.1242	2219.22	27.8429	18.9286	5.96429	1	rice	EE	enhanced	no	conventional	no	conventional	no	no	no	180	3	REN	47.27		40.78
845	157	Li,Fang-min_2005_Effects_Chinese	23.13	113.36	22.1242	2219.22	27.8429	18.9286	5.96429	1	rice	EE	enhanced	no	conventional	no	conventional	no	no	no	180	3	REN	39.01		40.78
846	158	Li,Feng_2011_Effects_Chinese	28.2	112.44	17.6554	1603.15	35.1	16.2286	6	1	rice	EE	enhanced	no	conventional	no	conventional	no	no	no	150	3	REN	25.5		24.6
847	159	Li,Min_2014_Effects_Chinese	32.98	115.96	16.0671	875.99	36.4571	7.89286	7.79286	1	maize	EE	enhanced	no	conventional	no	conventional	no	no	no	270	3	REN	52.51		34.14
848	159	Li,Min_2014_Effects_Chinese	36.72	117.06	14.1783	602.52	32.3214	8.26429	7.23571	1	maize	EE	enhanced	no	conventional	no	conventional	no	no	no	300	4	REN	40.6		28.2
849	159	Li,Min_2014_Effects_Chinese	36.72	117.06	14.1783	602.52	32.3214	8.26429	7.23571	1	maize	EE	enhanced	no	conventional	no	conventional	no	no	no	300	4	REN	49		28.2
850	159	Li,Min_2014_Effects_Chinese	36.72	117.06	14.1783	602.52	32.3214	8.26429	7.23571	1	maize	EE	enhanced	no	conventional	no	conventional	no	no	no	210	4	REN	35.4		23.1
851	159	Li,Min_2014_Effects_Chinese	36.72	117.06	14.1783	602.52	32.3214	8.26429	7.23571	1	maize	EE	enhanced	no	conventional	no	conventional	no	no	no	210	4	REN	42.5		23.1
852	159	Li,Min_2014_Effects_Chinese	33.16	116.55	15.8151	896.152	36.2214	6.64286	7.86429	5	maize	ZT	mineral	no	no-till	no	conventional	no	no	no	162	3	REN	50.9		49.8
853	159	Li,Min_2014_Effects_Chinese	33.16	116.55	15.8151	896.152	36.2214	6.64286	7.86429	5	maize	ZT	mineral	no	no-till	no	conventional	no	no	no	202.5	3	REN	41.8		41.5
854	159	Li,Min_2014_Effects_Chinese	33.16	116.55	15.8151	896.152	36.2214	6.64286	7.86429	5	maize	ZT	mineral	no	no-till	no	conventional	no	no	no	243	3	REN	38.6		35.4
855	159	Li,Min_2014_Effects_Chinese	33.16	116.55	15.8151	896.152	36.2214	6.64286	7.86429	5	maize	ZT	mineral	no	no-till	no	conventional	no	no	no	283.5	3	REN	30.7		30.9
856	159	Li,Min_2014_Effects_Chinese	33.16	116.55	15.8151	896.152	36.2214	6.64286	7.86429	5	maize	ZT	mineral	no	no-till	no	conventional	no	no	no	324	3	REN	26.9		25.5
857	160	Li,Yu-fan_2015_Ammonia_Chinese	43.5	124.27	6.72266	681.351	31.2786	11.5	7.55714	1	maize	EE	enhanced	no	conventional	no	conventional	no	no	no	224	3	REN	27.9		21.2
858	160	Li,Yu-fan_2015_Ammonia_Chinese	43.5	124.27	6.72266	681.351	31.2786	11.5	7.55714	1	maize	EE	enhanced	no	conventional	no	conventional	no	no	no	224	3	REN	37.7		21.2
859	160	Li,Yu-fan_2015_Ammonia_Chinese	43.5	124.27	6.72266	681.351	31.2786	11.5	7.55714	1	maize	EE	enhanced	no	conventional	no	conventional	no	no	no	224	3	REN	28.8		21.2
860	161	Li_2001_Recovery	35.06	135.78	13.4558	1818.23	29.0357	34.9357	5.3	2	maize	OF	organic	no	conventional	no	conventional	no	no	no	300	2	REN	42.3333		12.6667
861	161	Li_2001_Recovery	35.06	135.78	13.4558	1818.23	29.0357	34.9357	5.3	2	maize	CF	combined	no	conventional	no	conventional	no	no	no	300	2	REN	53.6667		12.6667
862	161	Li_2001_Recovery	35.06	135.78	13.4558	1818.23	29.0357	34.9357	5.3	2	wheat	OF	organic	no	conventional	no	conventional	no	no	no	200	2	REN	30.5		7.5
863	161	Li_2001_Recovery	35.06	135.78	13.4558	1818.23	29.0357	34.9357	5.3	2	wheat	CF	combined	no	conventional	no	conventional	no	no	no	200	2	REN	49.5		7.5
864	162	Li_2011_Recovery	40.14	116.18	11.8543	590.28	19.9929	9.10714	7.92143	2	maize	EE	enhanced	no	conventional	no	conventional	no	no	no	150	3	REN	69.97		66.45
865	162	Li_2011_Recovery	40.14	116.18	11.8543	590.28	19.9929	9.10714	7.92143	2	maize	EE	enhanced	no	conventional	no	conventional	no	no	no	225	3	REN	44.3		43.75
866	162	Li_2011_Recovery	40.14	116.18	11.8543	590.28	19.9929	9.10714	7.92143	2	wheat	EE	enhanced	no	conventional	no	conventional	no	no	no	150	3	REN	85.51		74.33
867	162	Li_2011_Recovery	40.14	116.18	11.8543	590.28	19.9929	9.10714	7.92143	2	wheat	EE	enhanced	no	conventional	no	conventional	no	no	no	225	3	REN	57.9		54.22
868	162	Li_2011_Recovery	40.14	116.18	11.8543	590.28	19.9929	9.10714	7.92143	2	maize	EE	enhanced	no	conventional	no	conventional	no	no	no	150	3	REN	57.85		58.18
869	162	Li_2011_Recovery	40.14	116.18	11.8543	590.28	19.9929	9.10714	7.92143	2	maize	EE	enhanced	no	conventional	no	conventional	no	no	no	225	3	REN	36.66		39.99
870	163	Li_2015_Effect	33.42	114.01	16.1621	723.506	23.9786	10.5643	7.29286	1	wheat	RFR	mineral	no	conventional	no	rate	yes	no	no	150	4	REN	44		26
871	163	Li_2015_Effect	33.42	114.01	16.1621	723.506	23.9786	10.5643	7.29286	1	wheat	EE	enhanced	no	conventional	no	rate	yes	no	no	150	4	REN	42		26
872	163	Li_2015_Effect	33.42	114.01	16.1621	723.506	23.9786	10.5643	7.29286	1	wheat	RFT	mineral	no	conventional	no	timing	no	no	yes	150	4	REN	36		26
873	163	Li_2015_Effect	33.42	114.01	16.1621	723.506	23.9786	10.5643	7.29286	1	wheat	EE	enhanced	no	conventional	no	timing	no	no	yes	150	4	REN	42		26
874	163	Li_2015_Effect	34.29	108	13.2628	876.093	28.1	7.52857	7.79286	1	wheat	RFR	mineral	no	conventional	no	rate	yes	no	no	150	4	REN	12		9
875	163	Li_2015_Effect	34.29	108	13.2628	876.093	28.1	7.52857	7.79286	1	wheat	EE	enhanced	no	conventional	no	rate	yes	no	no	150	4	REN	16		9
876	163	Li_2015_Effect	34.29	108	13.2628	876.093	28.1	7.52857	7.79286	1	wheat	RFT	mineral	no	conventional	no	timing	no	no	yes	150	4	REN	11		9
877	163	Li_2015_Effect	34.29	108	13.2628	876.093	28.1	7.52857	7.79286	1	wheat	EE	enhanced	no	conventional	no	timing	no	no	yes	150	4	REN	11		9
878	163	Li_2015_Effect	36.96	112.2	8.81604	699.918	16.1714	13.05	7.59286	1	wheat	RFR	mineral	no	conventional	no	rate	yes	no	no	150	4	REN	32		23
879	163	Li_2015_Effect	36.96	112.2	8.81604	699.918	16.1714	13.05	7.59286	1	wheat	EE	enhanced	no	conventional	no	rate	yes	no	no	150	4	REN	42		23
880	163	Li_2015_Effect	36.96	112.2	8.81604	699.918	16.1714	13.05	7.59286	1	wheat	RFT	mineral	no	conventional	no	timing	no	no	yes	150	4	REN	37		23
881	163	Li_2015_Effect	36.96	112.2	8.81604	699.918	16.1714	13.05	7.59286	1	wheat	EE	enhanced	no	conventional	no	timing	no	no	yes	150	4	REN	53		23
882	164	Li_2015_Polyolefin-coated	26.75	111.87	18.2546	1534.64	29.8571	17.7071	5.6	1	rice	EE	enhanced	no	conventional	no	conventional	no	no	no	75	3	REN	63.6	1.3	37.8	1.5
883	164	Li_2015_Polyolefin-coated	26.75	111.87	18.2546	1534.64	29.8571	17.7071	5.6	1	rice	EE	enhanced	no	conventional	no	conventional	no	no	no	150	3	REN	36.1	1.4	29.5	0.9
884	164	Li_2015_Polyolefin-coated	26.75	111.87	18.2546	1534.64	29.8571	17.7071	5.6	2	rice	EE	enhanced	no	conventional	no	conventional	no	no	no	75	3	REN	65.3	4.8	44.6	2.8
885	164	Li_2015_Polyolefin-coated	26.75	111.87	18.2546	1534.64	29.8571	17.7071	5.6	2	rice	EE	enhanced	no	conventional	no	conventional	no	no	no	150	3	REN	35.1	2.3	31.8	1.8
886	165	Li_2016_The	39.6	116.8	13.2179	591.246	21.3	7.87143	7.89286	4	wheat	RFR	mineral	no	conventional	no	rate	yes	no	no	220	3	REN	61		35
887	165	Li_2016_The	39.6	116.8	13.2179	591.246	21.3	7.87143	7.89286	4	maize	RFR	mineral	no	conventional	no	rate	yes	no	no	220	3	REN	41		31
888	166	Lian Ze-chen_2016_Effects_Chinese	29.88	110.45	12.801	1698.31	32.9786	27.1071	6.06429	2	rice	RES	mineral	yes	conventional	no	conventional	no	no	no	165	3	REN	20.2848		12.1879
889	166	Lian Ze-chen_2016_Effects_Chinese	29.88	110.45	12.801	1698.31	32.9786	27.1071	6.06429	2	rice	RES	mineral	yes	conventional	no	conventional	no	no	no	165	3	REN	6.53333		7.95152
890	166	Lian Ze-chen_2016_Effects_Chinese	30.84	115.48	13.5347	532.208	26.5071	11.5857	5.99286	2	rice	RES	mineral	yes	conventional	no	conventional	no	no	no	165	3	REN	12.7636		12.1879
891	166	Lian Ze-chen_2016_Effects_Chinese	30.84	115.48	13.5347	532.208	26.5071	11.5857	5.99286	2	rice	RES	mineral	yes	conventional	no	conventional	no	no	no	165	3	REN	5.61212		7.95152
892	166	Lian Ze-chen_2016_Effects_Chinese	30.97	113.97	17.011	1307.26	30.5071	13.0714	6.99286	2	rice	RES	mineral	yes	conventional	no	conventional	no	no	no	165	3	REN	14.2485		12.1879
893	166	Lian Ze-chen_2016_Effects_Chinese	31.01	113.93	17.0084	1284.53	31.0357	11.4	7.16429	2	rice	RES	mineral	yes	conventional	no	conventional	no	no	no	165	3	REN	19.4545		7.95152
894	167	Liang Bin_2012_Effect_Chinese	34.29	108	13.2628	876.093	28.1	7.52857	7.79286	19	wheat	CF	combined	no	conventional	no	conventional	no	no	no	352	3	REN	62	1	50	7.3
895	168	Liang Bin_2013_Fate	34.29	108	13.2628	876.093	28.1	7.52857	7.79286	1	wheat	CF	combined	no	conventional	no	conventional	no	no	no	165	3	REN	62	1	50	9
896	169	Liang X_2013_Nitrogen	30.83	120.67	16.8492	1432.49	41.2857	26.9071	6.69286	6	rice	CF	combined	no	conventional	no	conventional	no	no	no	90	3	REN	33.3333		35.5556
897	169	Liang X_2013_Nitrogen	30.83	120.67	16.8492	1432.49	41.2857	26.9071	6.69286	6	rice	CF	combined	no	conventional	no	conventional	no	no	no	180	3	REN	31.1111		37.2222
898	169	Liang X_2013_Nitrogen	30.83	120.67	16.8492	1432.49	41.2857	26.9071	6.69286	6	rice	CF	combined	no	conventional	no	conventional	no	no	no	270	3	REN	32.2222		37.037
899	169	Liang X_2013_Nitrogen	30.83	120.67	16.8492	1432.49	41.2857	26.9071	6.69286	6	rice	CF	combined	no	conventional	no	conventional	no	no	no	90	3	REN	40		47.7778
900	169	Liang X_2013_Nitrogen	30.83	120.67	16.8492	1432.49	41.2857	26.9071	6.69286	6	rice	CF	combined	no	conventional	no	conventional	no	no	no	180	3	REN	36.6667		47.7778
901	169	Liang X_2013_Nitrogen	30.83	120.67	16.8492	1432.49	41.2857	26.9071	6.69286	6	rice	CF	combined	no	conventional	no	conventional	no	no	no	270	3	REN	38.1481		46.6667
902	169	Liang X_2013_Nitrogen	30.83	120.67	16.8492	1432.49	41.2857	26.9071	6.69286	6	rice	CF	combined	no	conventional	no	conventional	no	no	no	90	3	REN	38.8889		46.6667
903	169	Liang X_2013_Nitrogen	30.83	120.67	16.8492	1432.49	41.2857	26.9071	6.69286	6	rice	CF	combined	no	conventional	no	conventional	no	no	no	180	3	REN	45		46.6667
904	169	Liang X_2013_Nitrogen	30.83	120.67	16.8492	1432.49	41.2857	26.9071	6.69286	6	rice	CF	combined	no	conventional	no	conventional	no	no	no	270	3	REN	46.2963		47.4074
905	169	Liang X_2013_Nitrogen	30.83	120.67	16.8492	1432.49	41.2857	26.9071	6.69286	6	rice	CF	combined	no	conventional	no	conventional	no	no	no	90	3	REN	32.2222		60
906	169	Liang X_2013_Nitrogen	30.83	120.67	16.8492	1432.49	41.2857	26.9071	6.69286	6	rice	CF	combined	no	conventional	no	conventional	no	no	no	180	3	REN	37.7778		58.8889
907	169	Liang X_2013_Nitrogen	30.83	120.67	16.8492	1432.49	41.2857	26.9071	6.69286	6	rice	CF	combined	no	conventional	no	conventional	no	no	no	270	3	REN	39.6296		56.2963
908	169	Liang X_2013_Nitrogen	30.83	120.67	16.8492	1432.49	41.2857	26.9071	6.69286	6	rice	CF	combined	no	conventional	no	conventional	no	no	no	90	3	REN	35.5556		46.6667
909	169	Liang X_2013_Nitrogen	30.83	120.67	16.8492	1432.49	41.2857	26.9071	6.69286	6	rice	CF	combined	no	conventional	no	conventional	no	no	no	180	3	REN	39.4444		48.8889
910	169	Liang X_2013_Nitrogen	30.83	120.67	16.8492	1432.49	41.2857	26.9071	6.69286	6	rice	CF	combined	no	conventional	no	conventional	no	no	no	270	3	REN	40.3704		46.6667
911	169	Liang X_2013_Nitrogen	30.83	120.67	16.8492	1432.49	41.2857	26.9071	6.69286	6	rice	CF	combined	no	conventional	no	conventional	no	no	no	90	3	REN	64.4444		47.7778
912	169	Liang X_2013_Nitrogen	30.83	120.67	16.8492	1432.49	41.2857	26.9071	6.69286	6	rice	CF	combined	no	conventional	no	conventional	no	no	no	180	3	REN	53.3333		47.2222
913	169	Liang X_2013_Nitrogen	30.83	120.67	16.8492	1432.49	41.2857	26.9071	6.69286	6	rice	CF	combined	no	conventional	no	conventional	no	no	no	270	3	REN	49.2593		46.2963
914	169	Liang X_2013_Nitrogen	30.83	120.67	16.8492	1432.49	41.2857	26.9071	6.69286	6	rice	CF	combined	no	conventional	no	conventional	no	no	no	90	3	REN	41		47
915	169	Liang X_2013_Nitrogen	30.83	120.67	16.8492	1432.49	41.2857	26.9071	6.69286	6	rice	CF	combined	no	conventional	no	conventional	no	no	no	180	3	REN	42		48
916	169	Liang X_2013_Nitrogen	30.83	120.67	16.8492	1432.49	41.2857	26.9071	6.69286	6	rice	CF	combined	no	conventional	no	conventional	no	no	no	270	3	REN	41		47
917	170	Lin Cheng_2011_Effect_Chinese	26.23	119.07	18.4921	1652.99	26.7071	13.8643	5.96429	1	rice	CF	combined	no	conventional	no	conventional	no	no	no	135	3	REN	37.1		30
918	170	Lin Cheng_2011_Effect_Chinese	26.23	119.07	18.4921	1652.99	26.7071	13.8643	5.96429	1	rice	CF	combined	no	conventional	no	conventional	no	no	no	135	3	REN	39.9		30
919	170	Lin Cheng_2011_Effect_Chinese	26.23	119.07	18.4921	1652.99	26.7071	13.8643	5.96429	1	rice	CF	combined	no	conventional	no	conventional	no	no	no	135	3	REN	38.8		30
920	170	Lin Cheng_2011_Effect_Chinese	26.23	119.07	18.4921	1652.99	26.7071	13.8643	5.96429	1	rice	OF	organic	no	conventional	no	conventional	no	no	no	135	3	REN	38.9		30
921	171	Lin_2014_Tillage	47.05	-109.95	6.26304	606.095	31.8	16.2357	7.38571	3	wheat	ZT	mineral	no	no-till	no	conventional	no	no	no	135	4	REN	46.0714	7.1429	55	7.1429
922	171	Lin_2014_Tillage	47.05	-109.95	6.26304	606.095	31.8	16.2357	7.38571	3	wheat	ZT	mineral	no	no-till	no	conventional	no	no	no	135	4	REN	43.9286	5.3571	42.8571	7.1429
923	171	Lin_2014_Tillage	47.05	-109.95	6.26304	606.095	31.8	16.2357	7.38571	3	wheat	ZT	mineral	no	no-till	no	conventional	no	no	no	135	4	REN	27.5	7.5	50.3571	3.9286
924	171	Lin_2014_Tillage	47.05	-109.95	6.26304	606.095	31.8	16.2357	7.38571	3	wheat	ZT	mineral	no	no-till	no	conventional	no	no	no	135	4	REN	45.7143	9.6428	54.2857	7.8572
925	172	Liu Anxun_2011_Effects_Chinese	23.13	113.36	22.1242	2219.22	27.8429	18.9286	5.96429	1	maize	EE	enhanced	no	conventional	no	conventional	no	no	no	195	3	REN	24.2		15.8
926	173	Liu Bing-lin_2005_Effects_Chinese	34.88	117.63	14.4499	751.15	34.4286	7.00714	7.36429	1	maize	EE	enhanced	no	conventional	no	conventional	no	no	no	225	3	REN	24.8		22.9
927	173	Liu Bing-lin_2005_Effects_Chinese	34.88	117.63	14.4499	751.15	34.4286	7.00714	7.36429	1	maize	EE	enhanced	no	conventional	no	conventional	no	no	no	225	3	REN	30.5		22.9
928	173	Liu Bing-lin_2005_Effects_Chinese	34.88	117.63	14.4499	751.15	34.4286	7.00714	7.36429	1	maize	EE	enhanced	no	conventional	no	conventional	no	no	no	225	3	REN	23.7		22.9
929	173	Liu Bing-lin_2005_Effects_Chinese	34.88	117.63	14.4499	751.15	34.4286	7.00714	7.36429	1	maize	EE	enhanced	no	conventional	no	conventional	no	no	no	225	3	REN	29		22.9
930	173	Liu Bing-lin_2005_Effects_Chinese	34.88	117.63	14.4499	751.15	34.4286	7.00714	7.36429	1	maize	EE	enhanced	no	conventional	no	conventional	no	no	no	225	3	REN	30.4		22.9
931	173	Liu Bing-lin_2005_Effects_Chinese	34.88	117.63	14.4499	751.15	34.4286	7.00714	7.36429	1	maize	EE	enhanced	no	conventional	no	conventional	no	no	no	225	3	REN	23.8		22.9
932	174	Liu Cai-ling_2011_Studies_Chinese	31.3	120.47	16.7688	1291.46	31.8	20.2857	6.46429	2	rice	RFR	mineral	no	conventional	no	rate	yes	no	no	215	4	REN	29.4		23
933	174	Liu Cai-ling_2011_Studies_Chinese	31.3	120.47	16.7688	1291.46	31.8	20.2857	6.46429	2	rice	CF	combined	no	conventional	no	rate	yes	no	no	215	4	REN	34.6		23
934	174	Liu Cai-ling_2011_Studies_Chinese	31.3	120.47	16.7688	1291.46	31.8	20.2857	6.46429	2	rice	RFR	mineral	no	conventional	no	rate	yes	no	no	180	4	REN	42.4		19
935	175	Liu Dong-bi_2003_Effect_Chinese	30.37	112.63	17.3242	1300.49	26.4214	13.4429	7.05714	11	rice	RES	mineral	yes	conventional	no	conventional	no	no	no	150	4	REN	40.1333		31.8
936	175	Liu Dong-bi_2003_Effect_Chinese	30.37	112.63	17.3242	1300.49	26.4214	13.4429	7.05714	11	wheat	RES	mineral	yes	conventional	no	conventional	no	no	no	120	4	REN	45.75		36.6667
937	176	Liu Hai_2010_Influence_Chinese	30.72	107.29	17.1312	1477.59	25.0571	15.05	6.8	3	wheat	CF	combined	no	conventional	no	conventional	no	no	no	120.06	3	REN	49.4086		48.6833
938	176	Liu Hai_2010_Influence_Chinese	30.72	107.29	17.1312	1477.59	25.0571	15.05	6.8	3	wheat	CF	combined	no	conventional	no	conventional	no	no	no	115.598	3	REN	46.8347		48.6833
939	176	Liu Hai_2010_Influence_Chinese	30.72	107.29	17.1312	1477.59	25.0571	15.05	6.8	3	wheat	CF	combined	no	conventional	no	conventional	no	no	no	115.658	3	REN	55.3788		48.6833
940	176	Liu Hai_2010_Influence_Chinese	30.72	107.29	17.1312	1477.59	25.0571	15.05	6.8	3	maize	CF	combined	no	conventional	no	conventional	no	no	no	240.058	3	REN	63.0348		51.5792
941	177	Liu Hui-ying_2013_THE_Chinese	41.13	121.35	9.89063	546.333	27.8429	7.95	7.5	3	maize	RFR	mineral	no	conventional	no	rate	yes	no	no	210	3	REN	14.98		13.8
942	177	Liu Hui-ying_2013_THE_Chinese	41.13	121.35	9.89063	546.333	27.8429	7.95	7.5	3	maize	RES	mineral	yes	conventional	no	rate	yes	no	no	210	3	REN	17.59		13.8
943	177	Liu Hui-ying_2013_THE_Chinese	41.13	121.35	9.89063	546.333	27.8429	7.95	7.5	3	maize	EE	enhanced	no	conventional	no	rate	yes	no	no	210	3	REN	20.76		13.8
944	177	Liu Hui-ying_2013_THE_Chinese	41.13	121.35	9.89063	546.333	27.8429	7.95	7.5	3	maize	RFR	mineral	no	conventional	no	rate	yes	no	no	210	3	REN	7.49048		7.30943
945	177	Liu Hui-ying_2013_THE_Chinese	41.13	121.35	9.89063	546.333	27.8429	7.95	7.5	3	maize	RES	mineral	yes	conventional	no	rate	yes	no	no	210	3	REN	18.4048		7.30943
946	177	Liu Hui-ying_2013_THE_Chinese	41.13	121.35	9.89063	546.333	27.8429	7.95	7.5	3	maize	EE	enhanced	no	conventional	no	rate	yes	no	no	210	3	REN	14.2762		7.30943
947	177	Liu Hui-ying_2013_THE_Chinese	41.13	121.35	9.89063	546.333	27.8429	7.95	7.5	3	maize	RFR	mineral	no	conventional	no	rate	yes	no	no	210	3	REN	11.4762		13.2679
948	177	Liu Hui-ying_2013_THE_Chinese	41.13	121.35	9.89063	546.333	27.8429	7.95	7.5	3	maize	RES	mineral	yes	conventional	no	rate	yes	no	no	210	3	REN	19.0429		13.2679
949	177	Liu Hui-ying_2013_THE_Chinese	41.13	121.35	9.89063	546.333	27.8429	7.95	7.5	3	maize	EE	enhanced	no	conventional	no	rate	yes	no	no	210	3	REN	18.7714		13.2679
950	178	Liu Jian-tao_2014_Study_Chinese	38.21	114.85	14.0499	543.657	19.8714	6.19286	8.08571	1	wheat	EE	enhanced	no	conventional	no	conventional	no	no	no	240	3	REN	13.22		11.74
951	178	Liu Jian-tao_2014_Study_Chinese	38.21	114.85	14.0499	543.657	19.8714	6.19286	8.08571	1	wheat	EE	enhanced	no	conventional	no	conventional	no	no	no	240	3	REN	19.14		11.74
952	178	Liu Jian-tao_2014_Study_Chinese	38.21	114.85	14.0499	543.657	19.8714	6.19286	8.08571	1	wheat	EE	enhanced	no	conventional	no	conventional	no	no	no	195	3	REN	30.63		17.48
953	178	Liu Jian-tao_2014_Study_Chinese	38.21	114.85	14.0499	543.657	19.8714	6.19286	8.08571	1	wheat	EE	enhanced	no	conventional	no	conventional	no	no	no	195	3	REN	24.1		17.48
954	178	Liu Jian-tao_2014_Study_Chinese	38.21	114.85	14.0499	543.657	19.8714	6.19286	8.08571	1	wheat	EE	enhanced	no	conventional	no	conventional	no	no	no	195	3	REN	38.25		17.48
955	178	Liu Jian-tao_2014_Study_Chinese	38.21	114.85	14.0499	543.657	19.8714	6.19286	8.08571	1	wheat	EE	enhanced	no	conventional	no	conventional	no	no	no	195	3	REN	35.27		17.48
956	178	Liu Jian-tao_2014_Study_Chinese	38.21	114.85	14.0499	543.657	19.8714	6.19286	8.08571	1	maize	RFT	mineral	no	conventional	no	timing	no	no	yes	240	3	REN	25.75		27.9
957	178	Liu Jian-tao_2014_Study_Chinese	38.21	114.85	14.0499	543.657	19.8714	6.19286	8.08571	1	maize	EE	enhanced	no	conventional	no	conventional	no	no	no	240	3	REN	31.6		27.9
958	178	Liu Jian-tao_2014_Study_Chinese	38.21	114.85	14.0499	543.657	19.8714	6.19286	8.08571	1	maize	EE	enhanced	no	conventional	no	conventional	no	no	no	240	3	REN	33.77		25.72
959	178	Liu Jian-tao_2014_Study_Chinese	38.21	114.85	14.0499	543.657	19.8714	6.19286	8.08571	1	maize	EE	enhanced	no	conventional	no	conventional	no	no	no	240	3	REN	33.16		25.72
960	178	Liu Jian-tao_2014_Study_Chinese	38.21	114.85	14.0499	543.657	19.8714	6.19286	8.08571	1	maize	EE	enhanced	no	conventional	no	conventional	no	no	no	240	3	REN	28.62		27.9
961	178	Liu Jian-tao_2014_Study_Chinese	38.21	114.85	14.0499	543.657	19.8714	6.19286	8.08571	1	maize	EE	enhanced	no	conventional	no	conventional	no	no	no	240	3	REN	33.29		27.9
962	178	Liu Jian-tao_2014_Study_Chinese	38.21	114.85	14.0499	543.657	19.8714	6.19286	8.08571	1	maize	EE	enhanced	no	conventional	no	conventional	no	no	no	240	3	REN	33.45		25.72
963	178	Liu Jian-tao_2014_Study_Chinese	38.01	115.32	14.1402	523.914	20.3143	5.52143	7.99286	1	wheat	EE	enhanced	no	conventional	no	conventional	no	no	no	240	3	REN	14.55		12.62
964	178	Liu Jian-tao_2014_Study_Chinese	38.01	115.32	14.1402	523.914	20.3143	5.52143	7.99286	1	wheat	EE	enhanced	no	conventional	no	conventional	no	no	no	240	3	REN	19.52		12.62
965	178	Liu Jian-tao_2014_Study_Chinese	38.01	115.32	14.1402	523.914	20.3143	5.52143	7.99286	1	wheat	EE	enhanced	no	conventional	no	conventional	no	no	no	240	3	REN	28.8		12.62
966	179	Liu Min_2015_Effects_Chinese	36.15	117.15	13.3218	671.05	25.8286	7.39286	7.29286	1	maize	EE	enhanced	no	conventional	no	conventional	no	no	no	210	4	REN	42.5		23.1
967	179	Liu Min_2015_Effects_Chinese	36.15	117.15	13.3218	671.05	25.8286	7.39286	7.29286	1	maize	EE	enhanced	no	conventional	no	conventional	no	no	no	300	4	REN	49		28.2
968	180	Liu R_2015_Rice_Chinese	38.2	106.01	10.8042	265.902	18.75	8.16429	8.29286	4	rice	CF	combined	no	conventional	no	conventional	no	no	no	300	3	REN	33.6		28.4
969	180	Liu R_2015_Rice_Chinese	38.2	106.01	10.8042	265.902	18.75	8.16429	8.29286	4	rice	CF	combined	no	conventional	no	rate	yes	no	no	240	3	REN	38.1		28.4
970	180	Liu R_2015_Rice_Chinese	38.2	106.01	10.8042	265.902	18.75	8.16429	8.29286	4	rice	RFR	mineral	no	conventional	no	rate	yes	no	no	240	3	REN	36.3		28.4
971	181	Liu Ru-liang_2012_Effects_Chinese	38.11	106.28	11.2332	254.79	27.4429	6.25	8.4	1	rice	RFR	mineral	no	conventional	no	rate	yes	no	no	80	3	REN	61.8		56.3
972	181	Liu Ru-liang_2012_Effects_Chinese	38.11	106.28	11.2332	254.79	27.4429	6.25	8.4	1	rice	RFR	mineral	no	conventional	no	rate	yes	no	no	80	3	REN	61.8		57
973	182	Liu Ruliang_2015_Rice_Chinese	38.12	106.28	11.2332	254.79	25.3286	6.48571	8.39286	3	rice	CF	combined	no	conventional	no	conventional	no	no	no	300	3	REN	33.6		28.4
974	182	Liu Ruliang_2015_Rice_Chinese	38.12	106.28	11.2332	254.79	25.3286	6.48571	8.39286	3	rice	CF	combined	no	conventional	no	rate	yes	no	no	240	3	REN	38.1		28.4
975	182	Liu Ruliang_2015_Rice_Chinese	38.12	106.28	11.2332	254.79	25.3286	6.48571	8.39286	3	rice	RFR	mineral	no	conventional	no	rate	yes	no	no	240	3	REN	36.3		28.4
976	183	Liu Ya-nan_2015_Effects_Chinese	38.85	115.48	13.5307	546.373	21.7357	7.15	8.05	2	wheat	RFR	mineral	no	conventional	no	rate	yes	no	no	225	3	REN	35.54		26.12
977	183	Liu Ya-nan_2015_Effects_Chinese	38.85	115.48	13.5307	546.373	21.7357	7.15	8.05	2	wheat	EE	enhanced	yes	conventional	no	rate	yes	no	no	225	3	REN	46.89		26.12
978	183	Liu Ya-nan_2015_Effects_Chinese	38.85	115.48	13.5307	546.373	21.7357	7.15	8.05	2	wheat	RES	mineral	yes	conventional	no	rate	yes	no	no	225	3	REN	36.89		26.12
979	183	Liu Ya-nan_2015_Effects_Chinese	38.85	115.48	13.5307	546.373	21.7357	7.15	8.05	2	maize	RFR	mineral	no	conventional	no	rate	yes	no	no	300	3	REN	31.1		24.17
980	183	Liu Ya-nan_2015_Effects_Chinese	38.85	115.48	13.5307	546.373	21.7357	7.15	8.05	2	maize	EE	enhanced	yes	conventional	no	rate	yes	no	no	300	3	REN	42.23		24.17
981	183	Liu Ya-nan_2015_Effects_Chinese	38.85	115.48	13.5307	546.373	21.7357	7.15	8.05	2	maize	RES	mineral	yes	conventional	no	rate	yes	no	no	240	3	REN	31.18		24.17
982	184	Liu Zhanjun_2012_Effects_Chinese	43.72	124.84	6.35346	697.024	26.3214	13.35	7.55714	2	maize	CF	combined	no	conventional	no	conventional	no	no	no	190	3	REN	21		27.3
983	184	Liu Zhanjun_2012_Effects_Chinese	43.72	124.84	6.35346	697.024	26.3214	13.35	7.55714	2	maize	CF	combined	no	conventional	no	rate	yes	no	no	152	3	REN	21.7		27.3
984	184	Liu Zhanjun_2012_Effects_Chinese	43.72	124.84	6.35346	697.024	26.3214	13.35	7.55714	2	maize	RFR	mineral	no	conventional	no	rate	yes	no	no	152	3	REN	38.1		27.3
985	184	Liu Zhanjun_2012_Effects_Chinese	43.72	124.84	6.35346	697.024	26.3214	13.35	7.55714	2	maize	RFR	combined	no	conventional	no	rate	yes	no	no	152	3	REN	21.7		27.3
986	184	Liu Zhanjun_2012_Effects_Chinese	43.72	124.84	6.35346	697.024	26.3214	13.35	7.55714	2	maize	CF	combined	no	conventional	no	conventional	no	no	no	190	3	REN	23.1		24.7
987	184	Liu Zhanjun_2012_Effects_Chinese	43.72	124.84	6.35346	697.024	26.3214	13.35	7.55714	2	maize	CF	combined	no	conventional	no	rate	yes	no	no	150	3	REN	27.2		24.7
988	184	Liu Zhanjun_2012_Effects_Chinese	43.72	124.84	6.35346	697.024	26.3214	13.35	7.55714	2	maize	RFR	mineral	no	conventional	no	rate	yes	no	no	150	3	REN	23.5		24.7
989	184	Liu Zhanjun_2012_Effects_Chinese	43.72	124.84	6.35346	697.024	26.3214	13.35	7.55714	2	maize	RFR	combined	no	conventional	no	rate	yes	no	no	150	3	REN	27.2		24.7
990	185	Liu Zhong-xin_2009_Effect_Chinese	46.95	126.88	3.02517	704.401	29.6286	23.2929	6.7	1	rice	EE	enhanced	no	conventional	no	conventional	no	no	no	150	3	REN	59.15		32.51
991	185	Liu Zhong-xin_2009_Effect_Chinese	46.95	126.88	3.02517	704.401	29.6286	23.2929	6.7	1	rice	EE	enhanced	no	conventional	no	conventional	no	no	no	150	3	REN	43.49		32.51
992	185	Liu Zhong-xin_2009_Effect_Chinese	46.95	126.88	3.02517	704.401	29.6286	23.2929	6.7	1	rice	EE	enhanced	no	conventional	no	conventional	no	no	no	150	3	REN	33.78		32.51
993	185	Liu Zhong-xin_2009_Effect_Chinese	46.95	126.88	3.02517	704.401	29.6286	23.2929	6.7	1	rice	EE	enhanced	no	conventional	no	conventional	no	no	no	150	3	REN	47.49		32.51
994	185	Liu Zhong-xin_2009_Effect_Chinese	46.95	126.88	3.02517	704.401	29.6286	23.2929	6.7	1	rice	EE	enhanced	no	conventional	no	conventional	no	no	no	150	3	REN	53.44		35.45
995	185	Liu Zhong-xin_2009_Effect_Chinese	46.95	126.88	3.02517	704.401	29.6286	23.2929	6.7	1	rice	EE	enhanced	no	conventional	no	conventional	no	no	no	150	3	REN	58.5		35.45
996	185	Liu Zhong-xin_2009_Effect_Chinese	46.95	126.88	3.02517	704.401	29.6286	23.2929	6.7	1	rice	EE	enhanced	no	conventional	no	conventional	no	no	no	150	3	REN	66.89		35.45
997	185	Liu Zhong-xin_2009_Effect_Chinese	46.95	126.88	3.02517	704.401	29.6286	23.2929	6.7	1	rice	EE	enhanced	no	conventional	no	conventional	no	no	no	150	3	REN	45		35.45
998	186	Liu, Huiying_2013_Effect_Chinese	41.69	121.26	8.79507	560.542	25.0643	6.84286	7.56429	3	maize	EE	enhanced	no	conventional	no	rate	yes	no	no	210	3	REN	27.62		19.09
999	186	Liu, Huiying_2013_Effect_Chinese	41.69	121.26	8.79507	560.542	25.0643	6.84286	7.56429	3	maize	RFR	mineral	no	conventional	no	rate	yes	no	no	210	3	REN	20.11		19.09
1000	186	Liu, Huiying_2013_Effect_Chinese	41.69	121.26	8.79507	560.542	25.0643	6.84286	7.56429	3	maize	RES	mineral	yes	conventional	no	conventional	no	no	no	210	3	REN	28.94		19.09
1001	186	Liu, Huiying_2013_Effect_Chinese	41.13	121.35	9.89063	546.333	27.8429	7.95	7.5	3	rice	RFR	mineral	no	conventional	no	rate	yes	no	no	210	3	REN	20.11		19.09
1002	186	Liu, Huiying_2013_Effect_Chinese	41.13	121.35	9.89063	546.333	27.8429	7.95	7.5	3	rice	RES	mineral	yes	conventional	no	conventional	no	no	no	210	3	REN	28.94		19.09
1003	186	Liu, Huiying_2013_Effect_Chinese	41.13	121.35	9.89063	546.333	27.8429	7.95	7.5	3	rice	EE	enhanced	no	conventional	no	rate	yes	no	no	210	3	REN	27.62		19.09
1004	187	Liu,Jiao-tao_2014 _Effcet_Chinese	37.51	115.12	14.4966	493.864	22.2714	6.10714	7.99286	1	maize	EE	enhanced	no	conventional	no	conventional	no	no	no	240	3	REN	32.8		19.25
1005	187	Liu,Jiao-tao_2014 _Effcet_Chinese	37.51	115.12	14.4966	493.864	22.2714	6.10714	7.99286	1	maize	EE	enhanced	no	conventional	no	conventional	no	no	no	195	3	REN	36.52		20.14
1006	188	Liu_2003_Nitrogen	40.01	116.19	12.323	559.875	20.0429	17.4643	6.96429	1	wheat	RFR	mineral	no	conventional	no	rate	yes	no	no	210	4	REN	39.5		28.8
1007	188	Liu_2003_Nitrogen	40.01	116.19	12.323	559.875	20.0429	17.4643	6.96429	1	wheat	RFT	mineral	no	conventional	no	timing	no	no	yes	150	3	REN	53.7		45.4
1008	189	Liu_2005_Nitrogen	40.01	116.19	12.323	559.875	20.0429	17.4643	6.96429	1	maize	RFR	mineral	no	conventional	no	rate	yes	no	no	180	4	REN	18.5		9.5
1009	189	Liu_2005_Nitrogen	40.01	116.19	12.323	559.875	20.0429	17.4643	6.96429	1	maize	RFT	mineral	no	conventional	no	timing	no	no	yes	120	4	REN	29.1		24
1010	189	Liu_2005_Nitrogen	40.01	116.19	12.323	559.875	20.0429	17.4643	6.96429	1	maize	RFT	mineral	no	conventional	no	timing	no	no	yes	180	4	REN	18.5		20.7
1011	190	Liu_2015_Deep	29.95	115.55	17.6405	1477.15	31.8857	11.5357	6.12857	1	rice	RFP	mineral	no	conventional	no	placement	no	yes	no	180	3	REN	58.55	2.33	36.46	2.31
1012	190	Liu_2015_Deep	29.95	115.55	17.6405	1477.15	31.8857	11.5357	6.12857	1	rice	RFP	mineral	no	conventional	no	placement	no	yes	no	180	3	REN	70.42	1.82	36.46	2.31
1013	190	Liu_2015_Deep	29.95	115.55	17.6405	1477.15	31.8857	11.5357	6.12857	1	rice	RFP	mineral	no	conventional	no	placement	no	yes	no	180	3	REN	45.95	2.92	36.46	2.31
1014	191	Liu_2015_Effects	38.83	115.45	13.5307	546.373	21.7357	7.15	8.05	1	wheat	RFR	mineral	no	conventional	no	rate	yes	no	no	225	3	REN	16		19
1015	191	Liu_2015_Effects	38.83	115.45	13.5307	546.373	21.7357	7.15	8.05	1	wheat	EE	enhanced	no	conventional	no	rate	yes	no	no	180	3	REN	42.9		16
1016	191	Liu_2015_Effects	38.83	115.45	13.5307	546.373	21.7357	7.15	8.05	1	wheat	EE	enhanced	no	conventional	no	rate	yes	no	no	180	3	REN	35.9		16
1017	192	Liu_2017_Effects	34.3	108.07	13.2628	876.093	27.7714	8.58571	7.86429	13	maize	RES	mineral	yes	conventional	no	conventional	no	no	no	120	3	REN	55.3		47.2
1018	192	Liu_2017_Effects	34.3	108.07	13.2628	876.093	27.7714	8.58571	7.86429	13	maize	RES	mineral	yes	conventional	no	conventional	no	no	no	240	3	REN	47.5		48.6
1019	192	Liu_2017_Effects	34.3	108.07	13.2628	876.093	27.7714	8.58571	7.86429	13	maize	RT	mineral	yes	reduced	no	conventional	no	no	no	120	3	REN	60.1		47.2
1020	192	Liu_2017_Effects	34.3	108.07	13.2628	876.093	27.7714	8.58571	7.86429	13	maize	RT	mineral	yes	reduced	no	conventional	no	no	no	240	3	REN	48.7		48.6
1021	192	Liu_2017_Effects	34.3	108.07	13.2628	876.093	27.7714	8.58571	7.86429	13	maize	RES	mineral	yes	conventional	no	conventional	no	no	no	120	3	REN	45.4		51.7
1022	192	Liu_2017_Effects	34.3	108.07	13.2628	876.093	27.7714	8.58571	7.86429	13	maize	RES	mineral	yes	conventional	no	conventional	no	no	no	240	3	REN	44.8		51.7
1023	192	Liu_2017_Effects	34.3	108.07	13.2628	876.093	27.7714	8.58571	7.86429	13	maize	RT	mineral	yes	reduced	no	conventional	no	no	no	120	3	REN	55		51.7
1024	192	Liu_2017_Effects	34.3	108.07	13.2628	876.093	27.7714	8.58571	7.86429	13	maize	RT	mineral	yes	reduced	no	conventional	no	no	no	240	3	REN	55.8		51.7
1025	192	Liu_2017_Effects	34.3	108.07	13.2628	876.093	27.7714	8.58571	7.86429	13	maize	RES	mineral	yes	conventional	no	conventional	no	no	no	120	3	REN	62.7		56.4
1026	192	Liu_2017_Effects	34.3	108.07	13.2628	876.093	27.7714	8.58571	7.86429	13	maize	RES	mineral	yes	conventional	no	conventional	no	no	no	240	3	REN	65.1		58.8
1027	192	Liu_2017_Effects	34.3	108.07	13.2628	876.093	27.7714	8.58571	7.86429	13	maize	RT	mineral	yes	reduced	no	conventional	no	no	no	120	3	REN	54.7		56.4
1028	192	Liu_2017_Effects	34.3	108.07	13.2628	876.093	27.7714	8.58571	7.86429	13	maize	RT	mineral	yes	reduced	no	conventional	no	no	no	240	3	REN	53.6		58.8
1029	192	Liu_2017_Effects	34.3	108.07	13.2628	876.093	27.7714	8.58571	7.86429	13	wheat	RES	mineral	yes	conventional	no	conventional	no	no	no	120	3	REN	26.9		26.8
1030	192	Liu_2017_Effects	34.3	108.07	13.2628	876.093	27.7714	8.58571	7.86429	13	wheat	RES	mineral	yes	conventional	no	conventional	no	no	no	240	3	REN	34.9		26.1
1031	192	Liu_2017_Effects	34.3	108.07	13.2628	876.093	27.7714	8.58571	7.86429	13	wheat	RT	mineral	yes	reduced	no	conventional	no	no	no	120	3	REN	30.2		26.8
1032	192	Liu_2017_Effects	34.3	108.07	13.2628	876.093	27.7714	8.58571	7.86429	13	wheat	RT	mineral	yes	reduced	no	conventional	no	no	no	240	3	REN	29.2		26.1
1033	192	Liu_2017_Effects	34.3	108.07	13.2628	876.093	27.7714	8.58571	7.86429	13	wheat	RES	mineral	yes	conventional	no	conventional	no	no	no	120	3	REN	19.4		19.1
1034	192	Liu_2017_Effects	34.3	108.07	13.2628	876.093	27.7714	8.58571	7.86429	13	wheat	RES	mineral	yes	conventional	no	conventional	no	no	no	240	3	REN	17.9		17.4
1035	192	Liu_2017_Effects	34.3	108.07	13.2628	876.093	27.7714	8.58571	7.86429	13	wheat	RT	mineral	yes	reduced	no	conventional	no	no	no	120	3	REN	18.2		19.1
1036	192	Liu_2017_Effects	34.3	108.07	13.2628	876.093	27.7714	8.58571	7.86429	13	wheat	RT	mineral	yes	reduced	no	conventional	no	no	no	240	3	REN	18.2		17.4
1037	192	Liu_2017_Effects	34.3	108.07	13.2628	876.093	27.7714	8.58571	7.86429	13	wheat	RES	mineral	yes	conventional	no	conventional	no	no	no	120	3	REN	40.9		39.5
1038	192	Liu_2017_Effects	34.3	108.07	13.2628	876.093	27.7714	8.58571	7.86429	13	wheat	RES	mineral	yes	conventional	no	conventional	no	no	no	240	3	REN	39.5		43.3
1039	192	Liu_2017_Effects	34.3	108.07	13.2628	876.093	27.7714	8.58571	7.86429	13	wheat	RT	mineral	yes	reduced	no	conventional	no	no	no	120	3	REN	45.7		39.5
1040	192	Liu_2017_Effects	34.3	108.07	13.2628	876.093	27.7714	8.58571	7.86429	13	wheat	RT	mineral	yes	reduced	no	conventional	no	no	no	240	3	REN	39.8		43.3
1041	193	Loper-Bellide_2001_Efficiency	37.77	-4.52	17.8925	494.771	38.3286	13.5429	7.88571	3	wheat	ZT	mineral	no	no-till	no	conventional	no	no	no	150	3	REN	15.2		16.4
1042	193	Loper-Bellide_2001_Efficiency	37.77	-4.52	17.8925	494.771	38.3286	13.5429	7.88571	3	wheat	ROT	mineral	no	conventional	yes	conventional	no	no	no	150	3	REN	17.1		12.5
1043	193	Loper-Bellide_2001_Efficiency	37.77	-4.52	17.8925	494.771	38.3286	13.5429	7.88571	3	wheat	ROT	mineral	no	conventional	yes	conventional	no	no	no	150	3	REN	16.7		12.5
1044	193	Loper-Bellide_2001_Efficiency	37.77	-4.52	17.8925	494.771	38.3286	13.5429	7.88571	3	wheat	ROT	mineral	no	conventional	yes	conventional	no	no	no	150	3	REN	17.1		12.5
1045	193	Loper-Bellide_2001_Efficiency	37.77	-4.52	17.8925	494.771	38.3286	13.5429	7.88571	3	wheat	ROT	mineral	no	conventional	yes	conventional	no	no	no	150	3	REN	15.7		12.5
1046	194	Lu Qiang_2014_Effecr_Chinese	31.6	120.9	16.4903	1229.41	25.0429	14.1714	7.52143	1	rice	CF	combined	no	conventional	no	conventional	no	no	no	240	4	REN	36.8	0.9	35.9	1.6
1047	194	Lu Qiang_2014_Effecr_Chinese	31.6	120.9	16.4903	1229.41	25.0429	14.1714	7.52143	1	rice	CF	combined	yes	conventional	no	conventional	no	no	no	240	4	REN	41.1	2.4	35.9	1.6
1048	194	Lu Qiang_2014_Effecr_Chinese	31.6	120.9	16.4903	1229.41	25.0429	14.1714	7.52143	1	rice	RES	mineral	yes	conventional	no	conventional	no	no	no	240	4	REN	36.1	0.1	35.9	1.6
1049	194	Lu Qiang_2014_Effecr_Chinese	31.6	120.9	16.4903	1229.41	25.0429	14.1714	7.52143	1	rice	RES	combined	yes	conventional	no	conventional	no	no	no	240	4	REN	41.1	2.4	35.9	1.6
1050	194	Lu Qiang_2014_Effecr_Chinese	31.6	120.9	16.4903	1229.41	25.0429	14.1714	7.52143	1	wheat	CF	combined	no	conventional	no	conventional	no	no	no	240	4	REN	33.3	1.8	29	1.4
1051	194	Lu Qiang_2014_Effecr_Chinese	31.6	120.9	16.4903	1229.41	25.0429	14.1714	7.52143	1	wheat	CF	combined	yes	conventional	no	conventional	no	no	no	240	4	REN	29.9	0.8	29	1.4
1052	194	Lu Qiang_2014_Effecr_Chinese	31.6	120.9	16.4903	1229.41	25.0429	14.1714	7.52143	1	wheat	RES	combined	yes	conventional	no	conventional	no	no	no	240	4	REN	29.9	0.8	29	1.4
1053	194	Lu Qiang_2014_Effecr_Chinese	31.6	120.9	16.4903	1229.41	25.0429	14.1714	7.52143	1	wheat	RES	mineral	yes	conventional	no	conventional	no	no	no	240	4	REN	26.8	1.4	29	1.4
1054	195	Lu Yanhong_2016_Effects_Chinese	28.2	112.44	17.6554	1603.15	35.1	16.2286	6	1	rice	EE	enhanced	no	conventional	no	conventional	no	no	no	150	3	REN	45.3		31.8
1055	195	Lu Yanhong_2016_Effects_Chinese	28.2	112.44	17.6554	1603.15	35.1	16.2286	6	1	rice	EE	enhanced	no	conventional	no	conventional	no	no	no	150	3	REN	50.4		31.8
1056	195	Lu Yanhong_2016_Effects_Chinese	28.2	112.44	17.6554	1603.15	35.1	16.2286	6	1	rice	RFR	mineral	no	conventional	no	rate	yes	no	no	105	3	REN	57.5		45.3
1057	195	Lu Yanhong_2016_Effects_Chinese	28.2	112.44	17.6554	1603.15	35.1	16.2286	6	1	rice	RFR	mineral	no	conventional	no	rate	yes	no	no	105	3	REN	60.4		50.4
1058	195	Lu Yanhong_2016_Effects_Chinese	28.2	112.44	17.6554	1603.15	35.1	16.2286	6	1	wheat	EE	enhanced	no	conventional	no	conventional	no	no	no	150	3	REN	55.5		35
1059	195	Lu Yanhong_2016_Effects_Chinese	28.2	112.44	17.6554	1603.15	35.1	16.2286	6	1	wheat	EE	enhanced	no	conventional	no	conventional	no	no	no	150	3	REN	58.6		35
1060	195	Lu Yanhong_2016_Effects_Chinese	28.2	112.44	17.6554	1603.15	35.1	16.2286	6	1	wheat	RFR	mineral	no	conventional	no	rate	yes	no	no	105	3	REN	51.9		55.5
1061	195	Lu Yanhong_2016_Effects_Chinese	28.2	112.44	17.6554	1603.15	35.1	16.2286	6	1	wheat	RFR	mineral	no	conventional	no	rate	yes	no	no	105	3	REN	66.3		58.6
1062	196	Lu_2015_The	36.89	114.93	14.8302	505.358	20.25	7.02857	7.99286	1	wheat	RFR	mineral	no	conventional	no	rate	yes	no	no	135	3	REN	42		22
1063	196	Lu_2015_The	36.89	114.93	14.8302	505.358	20.25	7.02857	7.99286	1	wheat	RFR	mineral	no	conventional	no	rate	yes	no	no	135	3	REN	40		25
1064	196	Lu_2015_The	36.89	114.93	14.8302	505.358	20.25	7.02857	7.99286	2	wheat	RFR	mineral	no	conventional	no	rate	yes	no	no	190	3	REN	52		30
1065	196	Lu_2015_The	36.89	114.93	14.8302	505.358	20.25	7.02857	7.99286	2	wheat	RFR	mineral	no	conventional	no	rate	yes	no	no	190	3	REN	52		33
1066	196	Lu_2015_The	36.89	114.93	14.8302	505.358	20.25	7.02857	7.99286	3	wheat	RFR	mineral	no	conventional	no	rate	yes	no	no	161	3	REN	71		35
1067	196	Lu_2015_The	36.89	114.93	14.8302	505.358	20.25	7.02857	7.99286	3	wheat	RFR	mineral	no	conventional	no	rate	yes	no	no	161	3	REN	74		38
1068	197	Luo song_2015_Characteristic_Chinese	26.45	106.54	14.3677	1431.48	40.7143	16.9	6	6	maize	RFR	mineral	no	conventional	no	rate	yes	no	no	180	3	REN	29.04		19.31
1069	197	Luo song_2015_Characteristic_Chinese	26.45	106.54	14.3677	1431.48	40.7143	16.9	6	6	maize	RES	mineral	yes	conventional	no	rate	yes	no	no	180	3	REN	34.68		19.31
1070	197	Luo song_2015_Characteristic_Chinese	26.45	106.54	14.3677	1431.48	40.7143	16.9	6	6	maize	RFR	mineral	no	conventional	no	rate	yes	no	no	180	3	REN	16.01		12.25
1071	197	Luo song_2015_Characteristic_Chinese	26.45	106.54	14.3677	1431.48	40.7143	16.9	6	6	maize	RES	mineral	yes	conventional	no	rate	yes	no	no	180	3	REN	21.09		12.25
1072	197	Luo song_2015_Characteristic_Chinese	26.45	106.54	14.3677	1431.48	40.7143	16.9	6	6	maize	RFR	mineral	no	conventional	no	rate	yes	no	no	180	3	REN	20.56		19.26
1073	197	Luo song_2015_Characteristic_Chinese	26.45	106.54	14.3677	1431.48	40.7143	16.9	6	6	maize	RES	mineral	yes	conventional	no	rate	yes	no	no	180	3	REN	32.34		19.26
1074	197	Luo song_2015_Characteristic_Chinese	26.45	106.54	14.3677	1431.48	40.7143	16.9	6	6	maize	RFR	mineral	no	conventional	no	rate	yes	no	no	180	3	REN	22.92		20.67
1075	197	Luo song_2015_Characteristic_Chinese	26.45	106.54	14.3677	1431.48	40.7143	16.9	6	6	maize	RES	mineral	yes	conventional	no	rate	yes	no	no	180	3	REN	31.23		20.67
1076	197	Luo song_2015_Characteristic_Chinese	26.45	106.54	14.3677	1431.48	40.7143	16.9	6	6	maize	RFR	mineral	no	conventional	no	rate	yes	no	no	180	3	REN	18.11		16.45
1077	197	Luo song_2015_Characteristic_Chinese	26.45	106.54	14.3677	1431.48	40.7143	16.9	6	6	maize	RES	mineral	yes	conventional	no	rate	yes	no	no	180	3	REN	25.87		16.45
1078	197	Luo song_2015_Characteristic_Chinese	26.45	106.54	14.3677	1431.48	40.7143	16.9	6	6	maize	RFR	mineral	no	conventional	no	rate	yes	no	no	180	3	REN	20.85		16.93
1079	197	Luo song_2015_Characteristic_Chinese	26.45	106.54	14.3677	1431.48	40.7143	16.9	6	6	maize	RES	mineral	yes	conventional	no	rate	yes	no	no	180	3	REN	28.23		16.93
1080	198	Lyu_2015_Polymer-Coated	36.17	117.15	13.3218	671.05	25.2286	7.40714	7.09286	1	rice	EE	enhanced	no	conventional	no	conventional	no	no	no		3	REN	48.91		31.22
1081	198	Lyu_2015_Polymer-Coated	36.17	117.15	13.3218	671.05	25.2286	7.40714	7.09286	1	rice	EE	enhanced	no	conventional	no	conventional	no	no	no		3	REN	36.24		31.22
1082	198	Lyu_2015_Polymer-Coated	36.17	117.15	13.3218	671.05	25.2286	7.40714	7.09286	1	rice	EE	enhanced	no	conventional	no	conventional	no	no	no		3	REN	37.33		27.31
1083	198	Lyu_2015_Polymer-Coated	36.17	117.15	13.3218	671.05	25.2286	7.40714	7.09286	1	rice	EE	enhanced	no	conventional	no	conventional	no	no	no		3	REN	30.11		27.31
1084	199	MA Fu-liang_2012_Effects_Chinese	36.17	117.15	13.3218	671.05	25.2286	7.40714	7.09286	1	wheat	EE	enhanced	no	conventional	no	conventional	no	no	no	300	4	REN	34.4		21.8
1085	199	MA Fu-liang_2012_Effects_Chinese	36.17	117.15	13.3218	671.05	25.2286	7.40714	7.09286	2	wheat	EE	enhanced	no	conventional	no	conventional	no	no	no	300	4	REN	40.5		21.8
1086	199	MA Fu-liang_2012_Effects_Chinese	36.17	117.15	13.3218	671.05	25.2286	7.40714	7.09286	3	wheat	EE	enhanced	no	conventional	no	conventional	no	no	no	210	4	REN	30.6		18.4
1087	199	MA Fu-liang_2012_Effects_Chinese	36.17	117.15	13.3218	671.05	25.2286	7.40714	7.09286	4	wheat	EE	enhanced	no	conventional	no	conventional	no	no	no	210	4	REN	37.1		18.4
1088	200	Ma Li_2006_Effect_Chinese	33.78	116.38	15.6331	799.506	36.4786	6.17857	8.5	1	maize	EE	enhanced	no	conventional	no	conventional	no	no	no	150	3	REN	55.6		30.4
1089	200	Ma Li_2006_Effect_Chinese	33.78	116.38	15.6331	799.506	36.4786	6.17857	8.5	1	maize	EE	enhanced	no	conventional	no	conventional	no	no	no	300	3	REN	37		24.6
1090	201	Ma Yu-hua_2013_Effects_Chinese	29.95	115.55	17.4337	1499.6	31.8857	11.5357	6.12857	1	rice	EE	enhanced	no	conventional	no	conventional	no	no	no	180	3	REN	32.54	1.39	30.52	3.47
1091	201	Ma Yu-hua_2013_Effects_Chinese	29.95	115.55	17.4337	1499.6	31.8857	11.5357	6.12857	1	rice	CF	combined	no	conventional	no	conventional	no	no	no	180	3	REN	44.74	3.05	30.52	3.47
1092	201	Ma Yu-hua_2013_Effects_Chinese	29.95	115.55	17.4337	1499.6	31.8857	11.5357	6.12857	1	rice	OF	organic	no	conventional	no	conventional	no	no	no	180	3	REN	35.49	0.92	30.52	3.47
1093	201	Ma Yu-hua_2013_Effects_Chinese	29.95	115.55	17.4337	1499.6	31.8857	11.5357	6.12857	1	rice	EE	enhanced	no	no-till	no	conventional	no	no	no	180	3	REN	30.65	3.14	30.52	1.7
1094	201	Ma Yu-hua_2013_Effects_Chinese	29.95	115.55	17.4337	1499.6	31.8857	11.5357	6.12857	1	rice	CF	combined	no	no-till	no	conventional	no	no	no	180	3	REN	42.69	1.09	30.52	1.7
1095	201	Ma Yu-hua_2013_Effects_Chinese	29.95	115.55	17.4337	1499.6	31.8857	11.5357	6.12857	1	rice	OF	organic	no	no-till	no	conventional	no	no	no	180	3	REN	32.04	1.16	30.52	1.7
1096	201	Ma Yu-hua_2013_Effects_Chinese	29.95	115.55	17.4337	1499.6	31.8857	11.5357	6.12857	1	rice	ZT	mineral	no	no-till	no	conventional	no	no	no	180	3	REN	30.52	1.7	30.52	3.47
1097	201	Ma Yu-hua_2013_Effects_Chinese	29.95	115.55	17.4337	1499.6	31.8857	11.5357	6.12857	1	rice	ZT	enhanced	no	no-till	no	conventional	no	no	no	180	3	REN	30.65	3.15	30.52	3.47
1098	201	Ma Yu-hua_2013_Effects_Chinese	29.95	115.55	17.4337	1499.6	31.8857	11.5357	6.12857	1	rice	ZT	combined	no	no-till	no	conventional	no	no	no	180	3	REN	42.69	1.09	30.52	3.47
1099	201	Ma Yu-hua_2013_Effects_Chinese	29.95	115.55	17.4337	1499.6	31.8857	11.5357	6.12857	1	rice	ZT	organic	no	no-till	no	conventional	no	no	no	180	3	REN	32.04	1.16	30.52	3.47
1100	202	Ma_2013_Localized	40	116	13.2179	591.246	21.3	7.87143	7.89286	2	maize	RFP	mineral	no	conventional	no	placement	no	yes	no	165	3	REN	27.5		21.9
1101	202	Ma_2013_Localized	40	116	13.2179	591.246	21.3	7.87143	7.89286	2	maize	RFP	mineral	no	conventional	no	placement	no	yes	no	165	3	REN	34.3		21.9
1102	203	Maddux, L. D_1991_Broadcast	44.35	-93.6	7.81236	986.779	27.1143	26.4143	6.33571	1	maize	RFP	mineral	no	conventional	no	placement	no	yes	no	168	3	REN	52		32.8
1103	203	Maddux, L. D_1991_Broadcast	44.35	-93.6	7.81236	986.779	27.1143	26.4143	6.33571	1	maize	RFP	mineral	no	conventional	no	placement	no	yes	no	168	3	REN	58.8		38
1104	204	Majumdar_2002_Nitrous	28.62	77.18	24.4742	740.209	20.7714	7.13571	7.49286	1	wheat	EE	enhanced	no	conventional	no	conventional	no	no	no	120	4	REN	38.7		37.6
1105	204	Majumdar_2002_Nitrous	28.62	77.18	24.4742	740.209	20.7714	7.13571	7.49286	1	wheat	EE	enhanced	no	conventional	no	conventional	no	no	no	120	4	REN	43.7		37.6
1106	204	Majumdar_2002_Nitrous	28.62	77.18	24.4742	740.209	20.7714	7.13571	7.49286	1	wheat	EE	enhanced	no	conventional	no	conventional	no	no	no	120	4	REN	44.9		37.6
1107	204	Majumdar_2002_Nitrous	28.62	77.18	24.4742	740.209	20.7714	7.13571	7.49286	1	wheat	EE	enhanced	no	conventional	no	conventional	no	no	no	120	4	REN	40.6		37.6
1108	205	Malhi_1988_Effect	52.67	-114.23	3.41433	609.507	31.8714	22.3643	6.4	1	wheat	EE	enhanced	no	conventional	no	conventional	no	no	no	56	4	REN	50		36
1109	205	Malhi_1988_Effect	52.67	-114.23	3.41433	609.507	31.8714	22.3643	6.4	1	wheat	EE	enhanced	no	conventional	no	conventional	no	no	no	56	4	REN	50		36
1110	205	Malhi_1988_Effect	52.67	-114.23	3.41433	609.507	31.8714	22.3643	6.4	1	wheat	EE	enhanced	no	conventional	no	conventional	no	no	no	56	4	REN	54		36
1111	205	Malhi_1988_Effect	52.67	-114.23	3.41433	609.507	31.8714	22.3643	6.4	1	wheat	EE	enhanced	no	conventional	no	conventional	no	no	no	56	4	REN	34		34
1112	205	Malhi_1988_Effect	52.67	-114.23	3.41433	609.507	31.8714	22.3643	6.4	1	wheat	EE	enhanced	no	conventional	no	conventional	no	no	no	56	4	REN	45		34
1113	205	Malhi_1988_Effect	52.67	-114.23	3.41433	609.507	31.8714	22.3643	6.4	1	wheat	EE	enhanced	no	conventional	no	conventional	no	no	no	56	4	REN	46		34
1114	206	Malhi_1991_Recovery	52.67	-114.23	3.41433	609.507	31.8714	22.3643	6.4	1	wheat	ZT	mineral	no	no-till	no	conventional	no	no	no	50	4	REN	13.4		16.4
1115	206	Malhi_1991_Recovery	52.67	-114.23	3.41433	609.507	31.8714	22.3643	6.4	1	wheat	ZT	mineral	no	no-till	no	conventional	no	no	no	50	4	REN	20.8		21.9
1116	206	Malhi_1991_Recovery	52.67	-114.23	3.41433	609.507	31.8714	22.3643	6.4	1	wheat	ZT	mineral	no	no-till	no	conventional	no	no	no	50	4	REN	21.8		19.7
1117	206	Malhi_1991_Recovery	52.67	-114.23	3.41433	609.507	31.8714	22.3643	6.4	1	wheat	ZT	mineral	no	no-till	no	conventional	no	no	no	50	4	REN	34		26.1
1118	206	Malhi_1991_Recovery	52.67	-114.23	3.41433	609.507	31.8714	22.3643	6.4	1	wheat	ZT	mineral	no	no-till	no	conventional	no	no	no	50	4	REN	41.3		26.9
1119	206	Malhi_1991_Recovery	52.67	-114.23	3.41433	609.507	31.8714	22.3643	6.4	1	wheat	ZT	mineral	no	no-till	no	conventional	no	no	no	50	4	REN	22.3		31.8
1120	206	Malhi_1991_Recovery	52.67	-114.23	3.41433	609.507	31.8714	22.3643	6.4	1	wheat	ZT	mineral	no	no-till	no	conventional	no	no	no	50	4	REN	40.2		40.3
1121	206	Malhi_1991_Recovery	52.67	-114.23	3.41433	609.507	31.8714	22.3643	6.4	1	wheat	ZT	mineral	no	no-till	no	conventional	no	no	no	50	4	REN	42.4		39.9
1122	206	Malhi_1991_Recovery	52.67	-114.23	3.41433	609.507	31.8714	22.3643	6.4	1	wheat	ZT	mineral	no	no-till	no	conventional	no	no	no	50	4	REN	47.9		43.4
1123	206	Malhi_1991_Recovery	52.67	-114.23	3.41433	609.507	31.8714	22.3643	6.4	1	wheat	ZT	mineral	no	no-till	no	conventional	no	no	no	50	4	REN	43.7		54.2
1124	206	Malhi_1991_Recovery	52.67	-114.23	3.41433	609.507	31.8714	22.3643	6.4	1	wheat	RFP	mineral	no	no-till	no	placement	no	yes	no	50	4	REN	20.8		16.4
1125	206	Malhi_1991_Recovery	52.67	-114.23	3.41433	609.507	31.8714	22.3643	6.4	1	wheat	RFP	mineral	no	no-till	no	placement	no	yes	no	50	4	REN	21.8		16.4
1126	206	Malhi_1991_Recovery	52.67	-114.23	3.41433	609.507	31.8714	22.3643	6.4	1	wheat	RFP	mineral	no	no-till	no	placement	no	yes	no	50	4	REN	34		16.4
1127	206	Malhi_1991_Recovery	52.67	-114.23	3.41433	609.507	31.8714	22.3643	6.4	1	wheat	RFP	mineral	no	no-till	no	placement	no	yes	no	50	4	REN	41.3		16.4
1128	206	Malhi_1991_Recovery	52.67	-114.23	3.41433	609.507	31.8714	22.3643	6.4	1	wheat	RFP	mineral	no	no-till	no	placement	no	yes	no	50	4	REN	40.2		31.8
1129	206	Malhi_1991_Recovery	52.67	-114.23	3.41433	609.507	31.8714	22.3643	6.4	1	wheat	RFP	mineral	no	no-till	no	placement	no	yes	no	50	4	REN	42.4		31.8
1130	206	Malhi_1991_Recovery	52.67	-114.23	3.41433	609.507	31.8714	22.3643	6.4	1	wheat	RFP	mineral	no	no-till	no	placement	no	yes	no	50	4	REN	47.9		31.8
1131	206	Malhi_1991_Recovery	52.67	-114.23	3.41433	609.507	31.8714	22.3643	6.4	1	wheat	RFP	mineral	no	no-till	no	placement	no	yes	no	50	4	REN	43.7		31.8
1132	206	Malhi_1991_Recovery	52.67	-114.23	3.41433	609.507	31.8714	22.3643	6.4	1	wheat	RFP	mineral	no	conventional	no	placement	no	yes	no	50	4	REN	21.9		16.4
1133	206	Malhi_1991_Recovery	52.67	-114.23	3.41433	609.507	31.8714	22.3643	6.4	1	wheat	RFP	mineral	no	conventional	no	placement	no	yes	no	50	4	REN	19.7		16.4
1134	206	Malhi_1991_Recovery	52.67	-114.23	3.41433	609.507	31.8714	22.3643	6.4	1	wheat	RFP	mineral	no	conventional	no	placement	no	yes	no	50	4	REN	26.1		16.4
1135	206	Malhi_1991_Recovery	52.67	-114.23	3.41433	609.507	31.8714	22.3643	6.4	1	wheat	RFP	mineral	no	conventional	no	placement	no	yes	no	50	4	REN	26.9		16.4
1136	206	Malhi_1991_Recovery	52.67	-114.23	3.41433	609.507	31.8714	22.3643	6.4	1	wheat	RFP	mineral	no	conventional	no	placement	no	yes	no	50	4	REN	40.3		31.8
1137	206	Malhi_1991_Recovery	52.67	-114.23	3.41433	609.507	31.8714	22.3643	6.4	1	wheat	RFP	mineral	no	conventional	no	placement	no	yes	no	50	4	REN	39.9		31.8
1138	206	Malhi_1991_Recovery	52.67	-114.23	3.41433	609.507	31.8714	22.3643	6.4	1	wheat	RFP	mineral	no	conventional	no	placement	no	yes	no	50	4	REN	43.4		31.8
1139	206	Malhi_1991_Recovery	52.67	-114.23	3.41433	609.507	31.8714	22.3643	6.4	1	wheat	RFP	mineral	no	conventional	no	placement	no	yes	no	50	4	REN	54.2		31.8
1140	206	Malhi_1991_Recovery	53.43	-113.41	3.24273	545.095	25.9929	26.4929	6.46429	1	wheat	ZT	mineral	no	no-till	no	conventional	no	no	no	50	4	REN	28.7		18.6
1141	206	Malhi_1991_Recovery	53.43	-113.41	3.24273	545.095	25.9929	26.4929	6.46429	1	wheat	ZT	mineral	no	no-till	no	conventional	no	no	no	50	4	REN	40.1		31.6
1142	206	Malhi_1991_Recovery	53.43	-113.41	3.24273	545.095	25.9929	26.4929	6.46429	1	wheat	ZT	mineral	no	no-till	no	conventional	no	no	no	50	4	REN	42.3		35.4
1143	206	Malhi_1991_Recovery	53.43	-113.41	3.24273	545.095	25.9929	26.4929	6.46429	1	wheat	ZT	mineral	no	no-till	no	conventional	no	no	no	50	4	REN	42.2		35.3
1144	206	Malhi_1991_Recovery	53.43	-113.41	3.24273	545.095	25.9929	26.4929	6.46429	1	wheat	ZT	mineral	no	no-till	no	conventional	no	no	no	50	4	REN	43.1		35.7
1145	206	Malhi_1991_Recovery	53.43	-113.41	3.24273	545.095	25.9929	26.4929	6.46429	1	wheat	ZT	mineral	no	no-till	no	conventional	no	no	no	50	4	REN	32.3		39.5
1146	206	Malhi_1991_Recovery	53.43	-113.41	3.24273	545.095	25.9929	26.4929	6.46429	1	wheat	ZT	mineral	no	no-till	no	conventional	no	no	no	50	4	REN	47.4		51.2
1147	206	Malhi_1991_Recovery	53.43	-113.41	3.24273	545.095	25.9929	26.4929	6.46429	1	wheat	ZT	mineral	no	no-till	no	conventional	no	no	no	50	4	REN	50.2		53.3
1148	206	Malhi_1991_Recovery	53.43	-113.41	3.24273	545.095	25.9929	26.4929	6.46429	1	wheat	ZT	mineral	no	no-till	no	conventional	no	no	no	50	4	REN	50.2		52.4
1149	206	Malhi_1991_Recovery	53.43	-113.41	3.24273	545.095	25.9929	26.4929	6.46429	1	wheat	ZT	mineral	no	no-till	no	conventional	no	no	no	50	4	REN	53.4		51.3
1150	206	Malhi_1991_Recovery	53.43	-113.41	3.24273	545.095	25.9929	26.4929	6.46429	1	wheat	RFP	mineral	no	no-till	no	placement	no	yes	no	50	4	REN	40.1		18.6
1151	206	Malhi_1991_Recovery	53.43	-113.41	3.24273	545.095	25.9929	26.4929	6.46429	1	wheat	RFP	mineral	no	no-till	no	placement	no	yes	no	50	4	REN	42.3		18.6
1152	206	Malhi_1991_Recovery	53.43	-113.41	3.24273	545.095	25.9929	26.4929	6.46429	1	wheat	RFP	mineral	no	no-till	no	placement	no	yes	no	50	4	REN	42.2		18.6
1153	206	Malhi_1991_Recovery	53.43	-113.41	3.24273	545.095	25.9929	26.4929	6.46429	1	wheat	RFP	mineral	no	no-till	no	placement	no	yes	no	50	4	REN	43.1		18.6
1154	206	Malhi_1991_Recovery	53.43	-113.41	3.24273	545.095	25.9929	26.4929	6.46429	1	wheat	RFP	mineral	no	no-till	no	placement	no	yes	no	50	4	REN	47.4		39.5
1155	206	Malhi_1991_Recovery	53.43	-113.41	3.24273	545.095	25.9929	26.4929	6.46429	1	wheat	RFP	mineral	no	no-till	no	placement	no	yes	no	50	4	REN	50.2		39.5
1156	206	Malhi_1991_Recovery	53.43	-113.41	3.24273	545.095	25.9929	26.4929	6.46429	1	wheat	RFP	mineral	no	no-till	no	placement	no	yes	no	50	4	REN	50.2		39.5
1157	206	Malhi_1991_Recovery	53.43	-113.41	3.24273	545.095	25.9929	26.4929	6.46429	1	wheat	RFP	mineral	no	no-till	no	placement	no	yes	no	50	4	REN	53.4		39.5
1158	206	Malhi_1991_Recovery	53.43	-113.41	3.24273	545.095	25.9929	26.4929	6.46429	1	wheat	RFP	mineral	no	conventional	no	placement	no	yes	no	50	4	REN	31.6		18.6
1159	206	Malhi_1991_Recovery	53.43	-113.41	3.24273	545.095	25.9929	26.4929	6.46429	1	wheat	RFP	mineral	no	conventional	no	placement	no	yes	no	50	4	REN	35.4		18.6
1160	206	Malhi_1991_Recovery	53.43	-113.41	3.24273	545.095	25.9929	26.4929	6.46429	1	wheat	RFP	mineral	no	conventional	no	placement	no	yes	no	50	4	REN	35.3		18.6
1161	206	Malhi_1991_Recovery	53.43	-113.41	3.24273	545.095	25.9929	26.4929	6.46429	1	wheat	RFP	mineral	no	conventional	no	placement	no	yes	no	50	4	REN	35.7		18.6
1162	206	Malhi_1991_Recovery	53.43	-113.41	3.24273	545.095	25.9929	26.4929	6.46429	1	wheat	RFP	mineral	no	conventional	no	placement	no	yes	no	50	4	REN	51.2		39.5
1163	206	Malhi_1991_Recovery	53.43	-113.41	3.24273	545.095	25.9929	26.4929	6.46429	1	wheat	RFP	mineral	no	conventional	no	placement	no	yes	no	50	4	REN	53.3		39.5
1164	206	Malhi_1991_Recovery	53.43	-113.41	3.24273	545.095	25.9929	26.4929	6.46429	1	wheat	RFP	mineral	no	conventional	no	placement	no	yes	no	50	4	REN	52.4		39.5
1165	206	Malhi_1991_Recovery	53.43	-113.41	3.24273	545.095	25.9929	26.4929	6.46429	1	wheat	RFP	mineral	no	conventional	no	placement	no	yes	no	50	4	REN	51.3		39.5
1166	207	Mao Xiao-yun_2002_Study_Chinese	23.65	113.35	21.3293	2251.23	32.95	18.9286	5.1	1	rice	EE	enhanced	no	conventional	no	conventional	no	no	no	180	3	REN	56.63		28.2
1167	207	Mao Xiao-yun_2002_Study_Chinese	23.65	113.35	21.3293	2251.23	32.95	18.9286	5.1	1	rice	EE	enhanced	no	conventional	no	conventional	no	no	no	180	3	REN	46.05		28.2
1168	208	Martins_2017_Strategies	-22.7	-43.65	23.2697	1399.01	24.9357	14.2714	5.27143	1	maize	EE	enhanced	no	conventional	no	conventional	no	no	no	150	5	REN	48		40
1169	208	Martins_2017_Strategies	-22.7	-43.65	23.2697	1399.01	24.9357	14.2714	5.27143	1	maize	EE	enhanced	no	conventional	no	conventional	no	no	no	150	5	REN	49.3333		40
1170	208	Martins_2017_Strategies	-22.7	-43.65	23.2697	1399.01	24.9357	14.2714	5.27143	1	maize	EE	enhanced	no	conventional	no	conventional	no	no	no	150	5	REN	58.6667		40
1171	208	Martins_2017_Strategies	-22.75	-43.67	23.2697	1399.01	24.0571	14.1071	5.2	1	maize	EE	enhanced	no	conventional	no	conventional	no	no	no	150	3	REN	48		40
1172	208	Martins_2017_Strategies	-22.75	-43.67	23.2697	1399.01	24.0571	14.1071	5.2	1	maize	EE	enhanced	no	conventional	no	conventional	no	no	no	150	3	REN	49.3333		40
1173	208	Martins_2017_Strategies	-22.75	-43.67	23.2697	1399.01	24.0571	14.1071	5.2	1	maize	EE	enhanced	no	conventional	no	conventional	no	no	no	150	3	REN	58.6667		40
1174	209	Masvaya_2017_Tillage	-20.65	28.26	20.1508	619.407	25.1571	9.88571	6.49286	3	maize	OF	organic	no	conventional	no	conventional	no	no	no	40	3	REN	22		19.4
1175	209	Masvaya_2017_Tillage	-20.65	28.26	20.1508	619.407	25.1571	9.88571	6.49286	3	maize	CF	combined	no	conventional	no	conventional	no	no	no	40	3	REN	16.6		19.4
1176	209	Masvaya_2017_Tillage	-20.65	28.26	20.1508	619.407	25.1571	9.88571	6.49286	3	maize	OF	organic	no	conventional	no	conventional	no	no	no	40	3	REN	83.6		26.1
1177	209	Masvaya_2017_Tillage	-20.65	28.26	20.1508	619.407	25.1571	9.88571	6.49286	3	maize	CF	combined	no	conventional	no	conventional	no	no	no	40	3	REN	83.4		26.1
1178	209	Masvaya_2017_Tillage	-20.65	28.26	20.1508	619.407	25.1571	9.88571	6.49286	3	maize	CF	combined	no	conventional	no	conventional	no	no	no	40	3	REN	14.2		15.1
1179	209	Masvaya_2017_Tillage	-20.65	28.26	20.1508	619.407	25.1571	9.88571	6.49286	3	maize	CF	combined	no	conventional	no	conventional	no	no	no	40	3	REN	11.5		15.1
1180	209	Masvaya_2017_Tillage	-20.65	28.26	20.1508	619.407	25.1571	9.88571	6.49286	3	maize	CC	mineral	no	conventional	yes	conventional	no	no	no	40	3	REN	82.8		26.1
1181	209	Masvaya_2017_Tillage	-20.65	28.26	20.1508	619.407	25.1571	9.88571	6.49286	3	maize	CC	organic	no	conventional	yes	conventional	no	no	no	40	3	REN	35.4		26.1
1182	209	Masvaya_2017_Tillage	-20.65	28.26	20.1508	619.407	25.1571	9.88571	6.49286	3	maize	CC	combined	no	conventional	yes	conventional	no	no	no	40	3	REN	23.4		26.1
1183	209	Masvaya_2017_Tillage	-20.65	28.26	20.1508	619.407	25.1571	9.88571	6.49286	3	maize	CC	mineral	no	conventional	yes	conventional	no	no	no	40	3	REN	7.1		15.1
1184	209	Masvaya_2017_Tillage	-20.65	28.26	20.1508	619.407	25.1571	9.88571	6.49286	3	maize	CC	organic	no	conventional	yes	conventional	no	no	no	40	3	REN	36.4		15.1
1185	209	Masvaya_2017_Tillage	-20.65	28.26	20.1508	619.407	25.1571	9.88571	6.49286	3	maize	CC	combined	no	conventional	yes	conventional	no	no	no	40	3	REN	14.7		15.1
1186	209	Masvaya_2017_Tillage	-20.65	28.26	20.1508	619.407	25.1571	9.88571	6.49286	3	maize	ZT	mineral	no	no-till	no	conventional	no	no	no	20	3	REN	42.9		67.3
1187	209	Masvaya_2017_Tillage	-20.65	28.26	20.1508	619.407	25.1571	9.88571	6.49286	3	maize	ZT	mineral	no	no-till	no	conventional	no	no	no	40	3	REN	8.3		19.4
1188	209	Masvaya_2017_Tillage	-20.65	28.26	20.1508	619.407	25.1571	9.88571	6.49286	3	maize	ZT	organic	no	no-till	no	conventional	no	no	no	40	3	REN	13.9		16.6
1189	209	Masvaya_2017_Tillage	-20.65	28.26	20.1508	619.407	25.1571	9.88571	6.49286	3	maize	ZT	combined	no	no-till	no	conventional	no	no	no	40	3	REN	12.2		16.6
1190	210	Meisinger_1985_Nitrogen	38.35	-75.78	14.7348	1156.37	10.5786	52.0929	4.47857	5	maize	ZT	mineral	no	no-till	no	conventional	no	no	no	180	9	REN	57.2222		62.7778
1191	210	Meisinger_1985_Nitrogen	36.21	-81.23	14.2504	1242.34	24.5357	18.9571	5.5	5	wheat	RT	mineral	no	reduced	no	conventional	no	no	no	135	9	REN	51.8		53.4
1192	210	Meisinger_1985_Nitrogen	36.21	-81.23	14.2504	1242.34	24.5357	18.9571	5.5	5	wheat	RT	mineral	no	reduced	no	conventional	no	no	no	180	9	REN	56.1		61.3
1193	211	Melaj_2003_Timing	-37.75	-58.3	14.5931	815.516	29.3929	32.2929	6.63571	3	wheat	ZT	mineral	no	no-till	no	conventional	no	no	no	120	3	REN	42.6667		38.2917
1194	211	Melaj_2003_Timing	-37.75	-58.3	14.5931	815.516	29.3929	32.2929	6.63571	3	wheat	ZT	mineral	no	no-till	no	conventional	no	no	no	120	3	REN	50.2583		40.3583
1195	211	Melaj_2003_Timing	-37.75	-58.3	14.5931	815.516	29.3929	32.2929	6.63571	3	wheat	ZT	mineral	no	no-till	no	conventional	no	no	no	120	3	REN	41.5917		29.05
1196	211	Melaj_2003_Timing	-37.75	-58.3	14.5931	815.516	29.3929	32.2929	6.63571	3	wheat	ZT	mineral	no	no-till	no	conventional	no	no	no	120	3	REN	48.3		50.5333
1197	211	Melaj_2003_Timing	-37.75	-58.3	14.5931	815.516	29.3929	32.2929	6.63571	3	wheat	RFT	mineral	no	conventional	no	timing	no	no	yes	120	3	REN	66.9917		35.325
1198	212	Meng Lin_2008_Effects_Chinese	31.6	120.9	16.4903	1229.41	25.0429	14.1714	7.52143	1	rice	CF	combined	no	conventional	no	conventional	no	no	no	330	4	REN	38.6		27.6
1199	212	Meng Lin_2008_Effects_Chinese	31.6	120.9	16.4903	1229.41	25.0429	14.1714	7.52143	1	rice	CF	combined	no	conventional	no	conventional	no	no	no	330	4	REN	35.8		27.6
1200	212	Meng Lin_2008_Effects_Chinese	31.6	120.9	16.4903	1229.41	25.0429	14.1714	7.52143	1	rice	CF	combined	no	conventional	no	conventional	no	no	no	330	4	REN	36.7		27.6
1201	212	Meng Lin_2008_Effects_Chinese	31.6	120.9	16.4903	1229.41	25.0429	14.1714	7.52143	1	rice	CF	combined	no	conventional	no	conventional	no	no	no	330	4	REN	35.3		27.6
1202	213	Meng Lin_2009_Effects_Chinese	31.59	120.9	16.4903	1229.41	25.0429	14.1714	7.52143	1	rice	CF	combined	no	conventional	no	conventional	no	no	no	180	3	REN	42.5	0.83	24.7	3.6
1203	213	Meng Lin_2009_Effects_Chinese	31.59	120.9	16.4903	1229.41	25.0429	14.1714	7.52143	1	rice	CF	combined	no	conventional	no	conventional	no	no	no	180	3	REN	36.6	0.56	24.7	3.6
1204	213	Meng Lin_2009_Effects_Chinese	31.59	120.9	16.4903	1229.41	25.0429	14.1714	7.52143	1	rice	CF	combined	no	conventional	no	conventional	no	no	no	180	3	REN	35.9	3.2	24.7	3.6
1205	213	Meng Lin_2009_Effects_Chinese	31.59	120.9	16.4903	1229.41	25.0429	14.1714	7.52143	1	rice	CF	combined	no	conventional	no	conventional	no	no	no	180	3	REN	25.4	4.6	24.7	3.6
1206	213	Meng Lin_2009_Effects_Chinese	31.59	120.9	16.4903	1229.41	25.0429	14.1714	7.52143	1	rice	CF	combined	no	conventional	no	conventional	no	no	no	240	3	REN	44.6	2.1	31.8	0.96
1207	213	Meng Lin_2009_Effects_Chinese	31.59	120.9	16.4903	1229.41	25.0429	14.1714	7.52143	1	rice	CF	combined	no	conventional	no	conventional	no	no	no	240	3	REN	48.1	3.1	31.8	0.96
1208	213	Meng Lin_2009_Effects_Chinese	31.59	120.9	16.4903	1229.41	25.0429	14.1714	7.52143	1	rice	CF	combined	no	conventional	no	conventional	no	no	no	240	3	REN	31.1	0.52	31.8	0.96
1209	213	Meng Lin_2009_Effects_Chinese	31.59	120.9	16.4903	1229.41	25.0429	14.1714	7.52143	1	rice	CF	combined	no	conventional	no	conventional	no	no	no	240	3	REN	30	0.92	31.8	0.96
1210	213	Meng Lin_2009_Effects_Chinese	31.59	120.9	16.4903	1229.41	25.0429	14.1714	7.52143	1	rice	CF	combined	no	conventional	no	conventional	no	no	no	270	3	REN	32.2	1.5	34.3	0.29
1211	213	Meng Lin_2009_Effects_Chinese	31.59	120.9	16.4903	1229.41	25.0429	14.1714	7.52143	1	rice	CF	combined	no	conventional	no	conventional	no	no	no	270	3	REN	38.3	2.6	34.3	0.29
1212	213	Meng Lin_2009_Effects_Chinese	31.59	120.9	16.4903	1229.41	25.0429	14.1714	7.52143	1	rice	CF	combined	no	conventional	no	conventional	no	no	no	270	3	REN	37.8	4.8	34.3	0.29
1213	213	Meng Lin_2009_Effects_Chinese	31.59	120.9	16.4903	1229.41	25.0429	14.1714	7.52143	1	rice	CF	combined	no	conventional	no	conventional	no	no	no	270	3	REN	33.7	1.2	34.3	0.29
1214	213	Meng Lin_2009_Effects_Chinese	31.59	120.9	16.4903	1229.41	25.0429	14.1714	7.52143	1	rice	CF	combined	no	conventional	no	conventional	no	no	no	300	3	REN	33.6	0.46	27.4	1.8
1215	213	Meng Lin_2009_Effects_Chinese	31.59	120.9	16.4903	1229.41	25.0429	14.1714	7.52143	1	rice	CF	combined	no	conventional	no	conventional	no	no	no	300	3	REN	36.5	1.5	27.4	1.8
1216	213	Meng Lin_2009_Effects_Chinese	31.59	120.9	16.4903	1229.41	25.0429	14.1714	7.52143	1	rice	CF	combined	no	conventional	no	conventional	no	no	no	300	3	REN	29.7	2.2	27.4	1.8
1217	213	Meng Lin_2009_Effects_Chinese	31.59	120.9	16.4903	1229.41	25.0429	14.1714	7.52143	1	rice	CF	combined	no	conventional	no	conventional	no	no	no	300	3	REN	27.3	0.42	27.4	1.8
1218	213	Meng Lin_2009_Effects_Chinese	31.59	120.9	16.4903	1229.41	25.0429	14.1714	7.52143	1	rice	CF	combined	no	conventional	no	conventional	no	no	no	180	3	REN	42.5	0.83	24.7	3.6
1219	213	Meng Lin_2009_Effects_Chinese	31.59	120.9	16.4903	1229.41	25.0429	14.1714	7.52143	1	rice	CF	combined	no	conventional	no	conventional	no	no	no	180	3	REN	36.6	0.56	24.7	3.6
1220	213	Meng Lin_2009_Effects_Chinese	31.59	120.9	16.4903	1229.41	25.0429	14.1714	7.52143	1	rice	CF	combined	no	conventional	no	conventional	no	no	no	180	3	REN	35.9	3.2	24.7	3.6
1221	213	Meng Lin_2009_Effects_Chinese	31.59	120.9	16.4903	1229.41	25.0429	14.1714	7.52143	1	rice	CF	combined	no	conventional	no	conventional	no	no	no	180	3	REN	25.4	4.6	24.7	3.6
1222	213	Meng Lin_2009_Effects_Chinese	31.59	120.9	16.4903	1229.41	25.0429	14.1714	7.52143	1	rice	CF	combined	no	conventional	no	conventional	no	no	no	240	3	REN	44.6	2.1	31.8	0.96
1223	213	Meng Lin_2009_Effects_Chinese	31.59	120.9	16.4903	1229.41	25.0429	14.1714	7.52143	1	rice	CF	combined	no	conventional	no	conventional	no	no	no	240	3	REN	48.1	3.1	31.8	0.96
1224	213	Meng Lin_2009_Effects_Chinese	31.59	120.9	16.4903	1229.41	25.0429	14.1714	7.52143	1	rice	CF	combined	no	conventional	no	conventional	no	no	no	240	3	REN	31.1	0.52	31.8	0.96
1225	213	Meng Lin_2009_Effects_Chinese	31.59	120.9	16.4903	1229.41	25.0429	14.1714	7.52143	1	rice	CF	combined	no	conventional	no	conventional	no	no	no	240	3	REN	30	0.92	31.8	0.96
1226	213	Meng Lin_2009_Effects_Chinese	31.59	120.9	16.4903	1229.41	25.0429	14.1714	7.52143	1	rice	CF	combined	no	conventional	no	conventional	no	no	no	270	3	REN	32.2	1.5	34.3	0.29
1227	213	Meng Lin_2009_Effects_Chinese	31.59	120.9	16.4903	1229.41	25.0429	14.1714	7.52143	1	rice	CF	combined	no	conventional	no	conventional	no	no	no	270	3	REN	38.3	2.6	34.3	0.29
1228	213	Meng Lin_2009_Effects_Chinese	31.59	120.9	16.4903	1229.41	25.0429	14.1714	7.52143	1	rice	CF	combined	no	conventional	no	conventional	no	no	no	270	3	REN	37.8	4.8	34.3	0.29
1229	213	Meng Lin_2009_Effects_Chinese	31.59	120.9	16.4903	1229.41	25.0429	14.1714	7.52143	1	rice	CF	combined	no	conventional	no	conventional	no	no	no	270	3	REN	33.7	1.2	34.3	0.29
1230	213	Meng Lin_2009_Effects_Chinese	31.59	120.9	16.4903	1229.41	25.0429	14.1714	7.52143	1	rice	CF	combined	no	conventional	no	conventional	no	no	no	300	3	REN	33.6	0.46	27.4	1.8
1231	213	Meng Lin_2009_Effects_Chinese	31.59	120.9	16.4903	1229.41	25.0429	14.1714	7.52143	1	rice	CF	combined	no	conventional	no	conventional	no	no	no	300	3	REN	36.5	1.5	27.4	1.8
1232	213	Meng Lin_2009_Effects_Chinese	31.59	120.9	16.4903	1229.41	25.0429	14.1714	7.52143	1	rice	CF	combined	no	conventional	no	conventional	no	no	no	300	3	REN	29.7	2.2	27.4	1.8
1233	213	Meng Lin_2009_Effects_Chinese	31.59	120.9	16.4903	1229.41	25.0429	14.1714	7.52143	1	rice	CF	combined	no	conventional	no	conventional	no	no	no	300	3	REN	27.3	0.42	27.4	1.8
1234	214	Mi_2016_Evaluation	29.02	119.46	17.4138	1767.33	30.8143	11.2	6.15714	4	rice	EE	enhanced	no	conventional	no	conventional	no	no	no	180	3	REN	61.9		61.4
1235	214	Mi_2016_Evaluation	29.02	119.46	17.4138	1767.33	30.8143	11.2	6.15714	4	rice	EE	enhanced	no	conventional	no	conventional	no	no	no	180	3	REN	69.1		72.5
1236	214	Mi_2016_Evaluation	29.02	119.46	17.4138	1767.33	30.8143	11.2	6.15714	4	rice	EE	enhanced	no	conventional	no	conventional	no	no	no	180	3	REN	62.8		62.2
1237	215	Miao_2016_Yield	34.3	119.85	14.9332	915.966	36.2071	9.80714	7.95	1	rice	EE	enhanced	no	conventional	no	conventional	no	no	no	225	3	REN	52.7		39.4
1238	215	Miao_2016_Yield	34.3	119.85	14.9332	915.966	36.2071	9.80714	7.95	1	rice	EE	enhanced	no	conventional	no	conventional	no	no	no	225	3	REN	21.6		39.4
1239	215	Miao_2016_Yield	34.3	119.85	14.9332	915.966	36.2071	9.80714	7.95	1	rice	EE	enhanced	no	conventional	no	conventional	no	no	no	225	3	REN	20.6		39.4
1240	215	Miao_2016_Yield	34.3	119.85	14.9332	915.966	36.2071	9.80714	7.95	1	rice	EE	enhanced	no	conventional	no	conventional	no	no	no	225	3	REN	48		39.4
1241	215	Miao_2016_Yield	34.3	119.85	14.9332	915.966	36.2071	9.80714	7.95	1	rice	EE	enhanced	no	conventional	no	conventional	no	no	no	225	3	REN	32.9		39.4
1242	215	Miao_2016_Yield	34.3	119.85	14.9332	915.966	36.2071	9.80714	7.95	1	rice	EE	enhanced	no	conventional	no	conventional	no	no	no	225	3	REN	22		39.4
1243	215	Miao_2016_Yield	34.3	119.85	14.9332	915.966	36.2071	9.80714	7.95	2	rice	EE	enhanced	no	conventional	no	conventional	no	no	no	225	3	REN	38.5		33.8
1244	215	Miao_2016_Yield	34.3	119.85	14.9332	915.966	36.2071	9.80714	7.95	2	rice	EE	enhanced	no	conventional	no	conventional	no	no	no	225	3	REN	24.5		33.8
1245	215	Miao_2016_Yield	34.3	119.85	14.9332	915.966	36.2071	9.80714	7.95	2	rice	EE	enhanced	no	conventional	no	conventional	no	no	no	225	3	REN	29.7		33.8
1246	215	Miao_2016_Yield	34.3	119.85	14.9332	915.966	36.2071	9.80714	7.95	2	rice	EE	enhanced	no	conventional	no	conventional	no	no	no	225	3	REN	30.9		33.8
1247	215	Miao_2016_Yield	34.3	119.85	14.9332	915.966	36.2071	9.80714	7.95	2	rice	EE	enhanced	no	conventional	no	conventional	no	no	no	225	3	REN	30.9		33.8
1248	215	Miao_2016_Yield	34.3	119.85	14.9332	915.966	36.2071	9.80714	7.95	2	rice	EE	enhanced	no	conventional	no	conventional	no	no	no	225	3	REN	29.9		33.8
1249	216	Mohamed_2015_Integrative_Chinese	28.25	116.92	19.0683	1923.96	30.5	7.87143	5.16429	2	rice	RES	mineral	yes	conventional	no	conventional	no	no	no	150	3	REN	38		40
1250	216	Mohamed_2015_Integrative_Chinese	28.25	116.92	19.0683	1923.96	30.5	7.87143	5.16429	2	rice	RES	mineral	yes	conventional	no	conventional	no	no	no	150	3	REN	23		38
1251	216	Mohamed_2015_Integrative_Chinese	28.25	116.92	19.0683	1923.96	30.5	7.87143	5.16429	2	rice	RES	mineral	yes	conventional	no	conventional	no	no	no	195	3	REN	48		45
1252	216	Mohamed_2015_Integrative_Chinese	28.25	116.92	19.0683	1923.96	30.5	7.87143	5.16429	2	rice	RES	mineral	yes	conventional	no	conventional	no	no	no	195	3	REN	53		64
1253	216	Mohamed_2015_Integrative_Chinese	28.25	116.92	19.0683	1923.96	30.5	7.87143	5.16429	2	rice	RES	mineral	yes	conventional	no	conventional	no	no	no	150	3	REN	15		25
1254	216	Mohamed_2015_Integrative_Chinese	28.25	116.92	19.0683	1923.96	30.5	7.87143	5.16429	2	rice	RES	mineral	yes	conventional	no	conventional	no	no	no	150	3	REN	23		11
1255	216	Mohamed_2015_Integrative_Chinese	28.25	116.92	19.0683	1923.96	30.5	7.87143	5.16429	2	rice	RES	mineral	yes	conventional	no	conventional	no	no	no	195	3	REN	44		53
1256	216	Mohamed_2015_Integrative_Chinese	28.25	116.92	19.0683	1923.96	30.5	7.87143	5.16429	2	rice	RES	mineral	yes	conventional	no	conventional	no	no	no	195	3	REN	31		25
1259	218	Mouchova_1983_Effects	50.23	14.43	10.0768	661.776	28.8714	25.0286	6.52857	4	wheat	EE	enhanced	no	conventional	no	conventional	no	no	no	100	2	REN	19.4	2.56975	10.6	0.1
1260	218	Mouchova_1983_Effects	50.23	14.43	10.0768	661.776	28.8714	25.0286	6.52857	4	wheat	EE	enhanced	no	conventional	no	conventional	no	no	no	100	2	REN	43.5	0.9	20.9	3.3
1261	218	Mouchova_1983_Effects	50.23	14.43	10.0768	661.776	28.8714	25.0286	6.52857	4	maize	EE	enhanced	no	conventional	no	conventional	no	no	no	135	2	REN	17.5		10.5
1262	218	Mouchova_1983_Effects	50.23	14.43	10.0768	661.776	28.8714	25.0286	6.52857	4	maize	EE	enhanced	no	conventional	no	conventional	no	no	no	135	2	REN	27.9		19
1263	219	Mueller_2017_Late-Split	41.44	-86.93	10.5625	1132.43	13.3643	16.8929	6.13571	3	maize	RFT	mineral	no	conventional	no	timing	no	no	yes	200	6	REN	68.4244	3.0869	58.9068	3.8585
1264	219	Mueller_2017_Late-Split	41.44	-86.93	10.5625	1132.43	13.3643	16.8929	6.13571	3	maize	RFT	mineral	no	conventional	no	timing	no	no	yes	245	6	REN	50.6752	3.0869	56.8489	2.5723
1265	219	Mueller_2017_Late-Split	41.44	-86.93	10.5625	1132.43	13.3643	16.8929	6.13571	3	maize	RFT	mineral	no	conventional	no	timing	no	no	yes	155	6	REN	60.1929	4.373	50.6752	2.8296
1266	219	Mueller_2017_Late-Split	41.44	-86.93	10.5625	1132.43	13.3643	16.8929	6.13571	3	maize	RFT	mineral	no	conventional	no	timing	no	no	yes	200	6	REN	52.7331	5.6592	37.8135	4.6302
1267	219	Mueller_2017_Late-Split	41.44	-86.93	10.5625	1132.43	13.3643	16.8929	6.13571	3	maize	RFT	mineral	no	conventional	no	timing	no	no	yes	245	6	REN	49.3891	4.1157	33.955	3.8585
1268	220	Munoz_2003_Nitrogen	45.09	-89.52	6.23863	925.226	15.4214	18.9643	5.29286	3	maize	OF	organic	no	conventional	no	conventional	no	no	no	90	4	REN	55.5556		61.1111
1269	220	Munoz_2003_Nitrogen	45.09	-89.52	6.23863	925.226	15.4214	18.9643	5.29286	3	maize	OF	organic	no	conventional	no	conventional	no	no	no	170	4	REN	55.8824		84.7059
1270	220	Munoz_2003_Nitrogen	45.09	-89.52	6.23863	925.226	15.4214	18.9643	5.29286	3	maize	OF	organic	no	conventional	no	conventional	no	no	no	90	4	REN	34.4444		62.2222
1271	220	Munoz_2003_Nitrogen	45.09	-89.52	6.23863	925.226	15.4214	18.9643	5.29286	3	maize	OF	organic	no	conventional	no	conventional	no	no	no	170	4	REN	16.4706		41.1765
1272	220	Munoz_2003_Nitrogen	45.09	-89.52	6.23863	925.226	15.4214	18.9643	5.29286	3	maize	OF	organic	no	conventional	no	conventional	no	no	no	90	4	REN	33.3333		27.7778
1273	220	Munoz_2003_Nitrogen	45.09	-89.52	6.23863	925.226	15.4214	18.9643	5.29286	3	maize	OF	organic	no	conventional	no	conventional	no	no	no	170	4	REN	24.1176		18.8235
1274	221	Myers_1979_Nitrogen	-14.47	132.31	27.5389	951.68	31.4214	6.62143	6.46429	1	wheat	RFP	mineral	no	conventional	no	placement	no	yes	no	50	3	REN	29		22
1275	221	Myers_1979_Nitrogen	-14.47	132.31	27.5389	951.68	31.4214	6.62143	6.46429	2	wheat	RFP	mineral	no	conventional	no	placement	no	yes	no	50	3	REN	27.4		25.8
1276	221	Myers_1979_Nitrogen	-14.47	132.31	27.5389	951.68	31.4214	6.62143	6.46429	3	wheat	RFP	mineral	no	conventional	no	placement	no	yes	no	50	3	REN	30		19
1277	222	N’Dayegamiye_2001_Effects	46.61	-71.18	5.21426	1383.48	28.7714	27.1643	5.86429	1	wheat	CF	combined	no	conventional	no	conventional	no	no	no	90	3	REN	34.7		34.1
1278	222	N’Dayegamiye_2001_Effects	46.61	-71.18	5.21426	1383.48	28.7714	27.1643	5.86429	1	wheat	CF	combined	no	conventional	no	conventional	no	no	no	90	3	REN	28.5		34.1
1279	222	N’Dayegamiye_2001_Effects	46.61	-71.18	5.21426	1383.48	28.7714	27.1643	5.86429	1	wheat	CF	combined	no	conventional	no	conventional	no	no	no	90	3	REN	36.5		34.1
1280	222	N’Dayegamiye_2001_Effects	46.61	-71.18	5.21426	1383.48	28.7714	27.1643	5.86429	1	wheat	CF	combined	no	conventional	no	conventional	no	no	no	90	3	REN	29.6		34.1
1281	222	N’Dayegamiye_2001_Effects	46.61	-71.18	5.21426	1383.48	28.7714	27.1643	5.86429	1	wheat	CF	combined	no	conventional	no	conventional	no	no	no	90	3	REN	49.6		43.1
1282	222	N’Dayegamiye_2001_Effects	46.61	-71.18	5.21426	1383.48	28.7714	27.1643	5.86429	1	wheat	CF	combined	no	conventional	no	conventional	no	no	no	90	3	REN	52		43.1
1283	222	N’Dayegamiye_2001_Effects	46.61	-71.18	5.21426	1383.48	28.7714	27.1643	5.86429	1	wheat	CF	combined	no	conventional	no	conventional	no	no	no	90	3	REN	45		43.1
1284	222	N’Dayegamiye_2001_Effects	46.61	-71.18	5.21426	1383.48	28.7714	27.1643	5.86429	1	wheat	CF	combined	no	conventional	no	conventional	no	no	no	90	3	REN	52.4		43.1
1285	223	Nelson, K.A_2009_Effect	39.93	-91.95	13.2179	591.246	21.3	7.87143	7.89286	2	maize	EE	enhanced	no	conventional	no	conventional	no	no	no	140	4	REN	15.7143		21.4286
1286	223	Nelson, K.A_2009_Effect	39.93	-91.95	13.2179	591.246	21.3	7.87143	7.89286	2	maize	EE	enhanced	no	conventional	no	conventional	no	no	no	280	4	REN	47.5		55
1287	224	Ni lu_2016_The_Chinese	39.6	116.59	13.2179	591.246	21.3	7.87143	7.89286	2	maize	EE	enhanced	no	conventional	no	conventional	no	no	no	180	3	REN	42.47		41.58
1288	224	Ni lu_2016_The_Chinese	39.6	116.59	13.2179	591.246	21.3	7.87143	7.89286	2	maize	EE	enhanced	no	conventional	no	conventional	no	no	no	180	3	REN	56.28		41.58
1289	224	Ni lu_2016_The_Chinese	39.6	116.59	13.2179	591.246	21.3	7.87143	7.89286	2	maize	EE	enhanced	no	conventional	no	conventional	no	no	no	180	3	REN	43.48		41.58
1290	224	Ni lu_2016_The_Chinese	39.6	116.59	13.2179	591.246	21.3	7.87143	7.89286	2	maize	EE	enhanced	no	conventional	no	conventional	no	no	no	180	3	REN	53.7		30.01
1291	224	Ni lu_2016_The_Chinese	39.6	116.59	13.2179	591.246	21.3	7.87143	7.89286	2	maize	EE	enhanced	no	conventional	no	conventional	no	no	no	180	3	REN	48.15		30.01
1292	224	Ni lu_2016_The_Chinese	39.6	116.59	13.2179	591.246	21.3	7.87143	7.89286	2	maize	EE	enhanced	no	conventional	no	conventional	no	no	no	180	3	REN	29.72		30.01
1293	225	Ning_2012_Effects	36.17	117.15	13.3218	671.05	25.2286	7.40714	7.09286	1	maize	EE	enhanced	no	conventional	no	conventional	no	no	no	75	3	REN	55.6		32.3
1294	225	Ning_2012_Effects	36.17	117.15	13.3218	671.05	25.2286	7.40714	7.09286	1	maize	EE	enhanced	no	conventional	no	conventional	no	no	no	150	3	REN	53.5		43.9
1295	225	Ning_2012_Effects	36.17	117.15	13.3218	671.05	25.2286	7.40714	7.09286	1	maize	EE	enhanced	no	conventional	no	conventional	no	no	no	75	3	REN	50.9		34
1296	225	Ning_2012_Effects	36.17	117.15	13.3218	671.05	25.2286	7.40714	7.09286	1	maize	EE	enhanced	no	conventional	no	conventional	no	no	no	150	3	REN	52.7		38.9
1297	225	Ning_2012_Effects	36.17	117.15	13.3218	671.05	25.2286	7.40714	7.09286	2	maize	EE	enhanced	no	conventional	no	conventional	no	no	no	75	3	REN	92.1		45.1
1298	225	Ning_2012_Effects	36.17	117.15	13.3218	671.05	25.2286	7.40714	7.09286	2	maize	EE	enhanced	no	conventional	no	conventional	no	no	no	150	3	REN	88.8		50.7
1299	225	Ning_2012_Effects	36.17	117.15	13.3218	671.05	25.2286	7.40714	7.09286	2	maize	EE	enhanced	no	conventional	no	conventional	no	no	no	75	3	REN	75		50.8
1300	225	Ning_2012_Effects	36.17	117.15	13.3218	671.05	25.2286	7.40714	7.09286	2	maize	EE	enhanced	no	conventional	no	conventional	no	no	no	150	3	REN	74.4		50
1301	226	Noellsch, A.J_2009_Corn	40.02	-91.81	12.4631	1046.1	35.6857	14.0643	6.04286	2	maize	EE	enhanced	no	conventional	no	conventional	no	no	no	168	4	REN	16		17
1302	226	Noellsch, A.J_2009_Corn	40.02	-91.81	12.4631	1046.1	35.6857	14.0643	6.04286	2	maize	EE	enhanced	no	conventional	no	conventional	no	no	no	168	4	REN	6		10
1303	226	Noellsch, A.J_2009_Corn	40.02	-91.81	12.4631	1046.1	35.6857	14.0643	6.04286	2	maize	EE	enhanced	no	conventional	no	conventional	no	no	no	168	4	REN	41		19
1304	226	Noellsch, A.J_2009_Corn	40.02	-91.81	12.4631	1046.1	35.6857	14.0643	6.04286	2	maize	EE	enhanced	no	conventional	no	conventional	no	no	no	168	4	REN	52		64
1305	226	Noellsch, A.J_2009_Corn	40.02	-91.81	12.4631	1046.1	35.6857	14.0643	6.04286	2	maize	EE	enhanced	no	conventional	no	conventional	no	no	no	168	4	REN	49		58
1306	226	Noellsch, A.J_2009_Corn	40.02	-91.81	12.4631	1046.1	35.6857	14.0643	6.04286	2	maize	EE	enhanced	no	conventional	no	conventional	no	no	no	168	4	REN	48		41
1307	227	Norman_1989_Effect	34.47	-91.42	17.8115	1306.85	21.8571	8.52143	6.16429	2	rice	EE	enhanced	no	conventional	no	conventional	no	no	no	168	3	REN	44.4		16.1
1308	227	Norman_1989_Effect	34.47	-91.42	17.8115	1306.85	21.8571	8.52143	6.16429	2	rice	EE	enhanced	no	conventional	no	conventional	no	no	no	168	3	REN	51.6		22.5
1309	227	Norman_1989_Effect	34.47	-91.42	17.8115	1306.85	21.8571	8.52143	6.16429	2	rice	RFP	mineral	no	conventional	no	placement	no	yes	no	168	3	REN	22.5		16.1
1310	227	Norman_1989_Effect	34.47	-91.42	17.8115	1306.85	21.8571	8.52143	6.16429	2	rice	RFP	enhanced	no	conventional	no	placement	no	yes	no	168	3	REN	51.6		44.4
1311	227	Norman_1989_Effect	34.47	-91.42	17.8115	1306.85	21.8571	8.52143	6.16429	2	rice	EE	enhanced	no	conventional	no	conventional	no	no	no	168	3	REN	34.2		23
1312	227	Norman_1989_Effect	34.47	-91.42	17.8115	1306.85	21.8571	8.52143	6.16429	2	rice	EE	enhanced	no	conventional	no	conventional	no	no	no	168	3	REN	44.9		29.4
1313	227	Norman_1989_Effect	34.47	-91.42	17.8115	1306.85	21.8571	8.52143	6.16429	2	rice	RFP	mineral	no	conventional	no	placement	no	yes	no	168	3	REN	29.4		23
1314	227	Norman_1989_Effect	34.47	-91.42	17.8115	1306.85	21.8571	8.52143	6.16429	2	rice	RFP	enhanced	no	conventional	no	placement	no	yes	no	168	3	REN	44.9		34.2
1315	228	Olson_1987_Effects	39.9	-74.95	13.2179	591.246	21.3	7.87143	7.89286	1	wheat	RFP	mineral	no	conventional	no	placement	no	yes	no	60	3	REN	64.8333		58.1667
1316	228	Olson_1987_Effects	39.9	-74.95	13.2179	591.246	21.3	7.87143	7.89286	1	wheat	RFP	mineral	no	conventional	no	placement	no	yes	no	60	3	REN	56.3333		46.8333
1317	228	Olson_1987_Effects	39.9	-74.95	13.2179	591.246	21.3	7.87143	7.89286	1	wheat	EE	enhanced	no	conventional	no	conventional	no	no	no	60	3	REN	39.5		58.1667
1318	228	Olson_1987_Effects	39.9	-74.95	13.2179	591.246	21.3	7.87143	7.89286	1	wheat	EE	enhanced	no	conventional	no	placement	no	yes	no	60	3	REN	38		58.1667
1319	228	Olson_1987_Effects	39.9	-74.95	13.2179	591.246	21.3	7.87143	7.89286	1	wheat	EE	enhanced	no	conventional	no	conventional	no	no	no	60	3	REN	36.3333		46.8333
1320	228	Olson_1987_Effects	39.9	-74.95	13.2179	591.246	21.3	7.87143	7.89286	1	wheat	EE	enhanced	no	conventional	no	placement	no	yes	no	60	3	REN	49.1667		46.8333
1321	228	Olson_1987_Effects	40.81	-74.04	12.1371	1148.61	8.79286	64	6.05714	1	wheat	RFP	mineral	no	conventional	no	placement	no	yes	no	60	3	REN	25		78.5
1322	228	Olson_1987_Effects	40.81	-74.04	12.1371	1148.61	8.79286	64	6.05714	1	wheat	RFP	mineral	no	conventional	no	placement	no	yes	no	60	3	REN	81.6667		36
1323	228	Olson_1987_Effects	40.81	-74.04	12.1371	1148.61	8.79286	64	6.05714	1	wheat	EE	enhanced	no	conventional	no	conventional	no	no	no	60	3	REN	68.5		78.5
1324	228	Olson_1987_Effects	40.81	-74.04	12.1371	1148.61	8.79286	64	6.05714	1	wheat	EE	enhanced	no	conventional	no	placement	no	yes	no	60	3	REN	16.6667		25
1325	228	Olson_1987_Effects	40.81	-74.04	12.1371	1148.61	8.79286	64	6.05714	1	wheat	EE	enhanced	no	conventional	no	conventional	no	no	no	60	3	REN	49.3333		36
1326	228	Olson_1987_Effects	40.81	-74.04	12.1371	1148.61	8.79286	64	6.05714	1	wheat	EE	enhanced	no	conventional	no	placement	no	yes	no	60	3	REN	55.3333		36
1327	229	Omay_1998_Corn	39.08	-95.77	13.4699	958.147	33.1357	13.0643	6.62857	12	maize	ROT	mineral	no	conventional	yes	conventional	no	no	no	252	3	REN	22.5		25.6
1328	229	Omay_1998_Corn	40.12	-75.18	12.6587	1170.62	22.3857	15.5214	5.79286	12	maize	ROT	mineral	no	conventional	yes	conventional	no	no	no	225	3	REN	36.8		29.8
1329	230	Patra_1989_Residual	28.07	77.02	24.8594	688.283	23.6643	6.87143	7.7	1	maize	ROT	mineral	no	conventional	yes	conventional	no	no	no	120	4	REN	32.9		34.8
1330	231	Peng,Zheng-ping_2015_Effect_Chinese	37.96	116.65	14.0109	579.914	26.05	6.22857	7.99286	2	wheat	RFR	mineral	no	conventional	no	rate	yes	no	no	225	3	REN	24.5		21.6
1331	231	Peng,Zheng-ping_2015_Effect_Chinese	37.96	116.65	14.0109	579.914	26.05	6.22857	7.99286	2	wheat	EE	enhanced	no	conventional	no	rate	yes	no	no	225	3	REN	33.2		21.6
1332	231	Peng,Zheng-ping_2015_Effect_Chinese	37.96	116.65	14.0109	579.914	26.05	6.22857	7.99286	2	wheat	RFR	mineral	no	conventional	no	rate	yes	no	no	180	3	REN	36.7		33.2
1333	231	Peng,Zheng-ping_2015_Effect_Chinese	37.96	116.65	14.0109	579.914	26.05	6.22857	7.99286	2	maize	RFR	mineral	no	conventional	no	rate	yes	no	no	300	3	REN	17.6		11.7
1334	231	Peng,Zheng-ping_2015_Effect_Chinese	37.96	116.65	14.0109	579.914	26.05	6.22857	7.99286	2	maize	EE	enhanced	no	conventional	no	rate	yes	no	no	300	3	REN	18.2		11.7
1335	231	Peng,Zheng-ping_2015_Effect_Chinese	37.96	116.65	14.0109	579.914	26.05	6.22857	7.99286	2	maize	RFR	mineral	no	conventional	no	rate	yes	no	no	240	3	REN	22.9		18.2
1336	232	Peng_2013_Determination	40	116	13.2179	591.246	21.3	7.87143	7.89286	3	maize	RFR	mineral	no	conventional	no	rate	yes	no	no	250	4	REN	39		17
1337	232	Peng_2013_Determination	40	116	13.2179	591.246	21.3	7.87143	7.89286	3	maize	RFR	mineral	no	conventional	no	rate	yes	no	no	250	4	REN	37		22
1338	233	Phongpan_1990_The	14.48	100.09	28.2986	1281.55	52.7571	10.0286	5.8	3	rice	EE	enhanced	no	conventional	no	conventional	no	no	no	75	3	REN	50.47		49.83
1339	234	Phongpan_1997_Use	14.48	100.09	28.2986	1281.55	52.7571	10.0286	5.8	3	rice	EE	enhanced	no	conventional	no	conventional	no	no	no	75	3	REN	35.3		47.1
1340	234	Phongpan_1997_Use	14.48	100.09	28.2986	1281.55	52.7571	10.0286	5.8	3	rice	EE	enhanced	no	conventional	no	conventional	no	no	no	75	3	REN	31.9		47.1
1341	234	Phongpan_1997_Use	14.48	100.09	28.2986	1281.55	52.7571	10.0286	5.8	3	rice	EE	enhanced	no	conventional	no	conventional	no	no	no	75	3	REN	36		47.1
1342	234	Phongpan_1997_Use	14.48	100.09	28.2986	1281.55	52.7571	10.0286	5.8	3	rice	EE	enhanced	no	conventional	no	conventional	no	no	no	75	3	REN	50.4		47.1
1343	234	Phongpan_1997_Use	14.48	100.09	28.2986	1281.55	52.7571	10.0286	5.8	3	rice	EE	enhanced	no	conventional	no	conventional	no	no	no	75	3	REN	56.4		47.1
1344	234	Phongpan_1997_Use	14.48	100.09	28.2986	1281.55	52.7571	10.0286	5.8	3	rice	EE	enhanced	no	conventional	no	conventional	no	no	no	75	3	REN	49.4		47.1
1345	234	Phongpan_1997_Use	14.48	100.09	28.2986	1281.55	52.7571	10.0286	5.8	3	rice	EE	enhanced	no	conventional	no	conventional	no	no	no	75	3	REN	49.7		47.1
1346	234	Phongpan_1997_Use	14.48	100.09	28.2986	1281.55	52.7571	10.0286	5.8	3	rice	EE	enhanced	no	conventional	no	conventional	no	no	no	75	3	REN	65.7		47.1
1347	234	Phongpan_1997_Use	14.48	100.09	28.2986	1281.55	52.7571	10.0286	5.8	3	rice	EE	enhanced	no	conventional	no	conventional	no	no	no	75	3	REN	61.7		47.1
1348	234	Phongpan_1997_Use	14.48	100.09	28.2986	1281.55	52.7571	10.0286	5.8	3	rice	EE	enhanced	no	conventional	no	conventional	no	no	no	75	3	REN	63.8		47.1
1349	234	Phongpan_1997_Use	14.48	100.09	28.2986	1281.55	52.7571	10.0286	5.8	3	rice	EE	enhanced	no	conventional	no	conventional	no	no	no	75	3	REN	54		47.1
1350	235	Phongpan_2003_Effect	14.48	100.09	28.2986	1281.55	52.7571	10.0286	5.8	3	rice	RES	mineral	yes	conventional	no	conventional	no	no	no	70	4	REN	49.74		51
1351	235	Phongpan_2003_Effect	14.48	100.09	28.2986	1281.55	52.7571	10.0286	5.8	3	rice	RES	mineral	yes	conventional	no	conventional	no	no	no	70	4	REN	53.04		51
1352	236	Powlson_1985_The	51.81	-0.36	10.1498	733.149	31.7929	41.3643	6.29286	1	wheat	RES	mineral	yes	conventional	no	conventional	no	no	no	144	3	REN	53		38
1353	237	Powlson_1989_Uptake	51.81	-0.36	10.1498	733.149	31.7929	41.3643	6.29286	1	wheat	RFT	mineral	no	conventional	no	timing	no	no	yes	210	3	REN	66.3		63.9
1354	237	Powlson_1989_Uptake	51.81	-0.36	10.1498	733.149	31.7929	41.3643	6.29286	1	wheat	RFT	mineral	no	conventional	no	timing	no	no	yes	210	3	REN	64.7		63.9
1355	237	Powlson_1989_Uptake	51.81	-0.36	10.1498	733.149	31.7929	41.3643	6.29286	1	wheat	RFT	mineral	no	conventional	no	timing	no	no	yes	210	3	REN	69.6		63.9
1356	237	Powlson_1989_Uptake	51.81	-0.36	10.1498	733.149	31.7929	41.3643	6.29286	1	wheat	RFT	mineral	no	conventional	no	timing	no	no	yes	210	3	REN	66.3		63.9
1357	238	Qi Xiao-lei_2016_Study_Chinese	44.53	124.5	5.85398	549.883	25.7143	11.2643	7.96429	1	rice	EE	enhanced	no	conventional	no	conventional	no	no	no	180	3	REN	52.1	2.3	36.3	1.1
1358	238	Qi Xiao-lei_2016_Study_Chinese	44.53	124.5	5.85398	549.883	25.7143	11.2643	7.96429	1	rice	EE	enhanced	no	conventional	no	conventional	no	no	no	180	3	REN	37.5	1.6	36.3	1.1
1359	238	Qi Xiao-lei_2016_Study_Chinese	44.53	124.5	5.85398	549.883	25.7143	11.2643	7.96429	1	rice	EE	enhanced	no	conventional	no	conventional	no	no	no	180	3	REN	44.4	2.1	36.3	1.1
1360	238	Qi Xiao-lei_2016_Study_Chinese	44.53	124.5	5.85398	549.883	25.7143	11.2643	7.96429	1	rice	RFR	mineral	no	conventional	no	rate	yes	no	no	120	3	REN	35.4	3.1	36.3	1.1
1361	238	Qi Xiao-lei_2016_Study_Chinese	44.53	124.5	5.85398	549.883	25.7143	11.2643	7.96429	1	rice	RFR	mineral	no	conventional	no	rate	yes	no	no	120	3	REN	50.7	5.2	52.1	2.3
1362	238	Qi Xiao-lei_2016_Study_Chinese	44.53	124.5	5.85398	549.883	25.7143	11.2643	7.96429	1	rice	RFR	mineral	no	conventional	no	rate	yes	no	no	120	3	REN	42.6	2.9	44.4	2.1
1363	239	Qin Shu-jun_2013_Effects_Chinese	36.17	117.15	13.3218	671.05	25.2286	7.40714	7.09286	2	maize	RFT	mineral	no	conventional	no	timing	no	no	yes	225	3	REN	34.99	1.35	14.11	0.29
1364	239	Qin Shu-jun_2013_Effects_Chinese	36.17	117.15	13.3218	671.05	25.2286	7.40714	7.09286	2	maize	EE	enhanced	no	conventional	no	timing	no	no	yes	225	3	REN	41.29	5.77	14.11	0.29
1365	239	Qin Shu-jun_2013_Effects_Chinese	36.17	117.15	13.3218	671.05	25.2286	7.40714	7.09286	2	maize	RFT	mineral	no	conventional	no	timing	no	no	yes	225	3	REN	11.63	0.71	11.08	2.03
1366	239	Qin Shu-jun_2013_Effects_Chinese	36.17	117.15	13.3218	671.05	25.2286	7.40714	7.09286	2	maize	EE	enhanced	no	conventional	no	timing	no	no	yes	225	3	REN	36.64	1.08	11.08	2.03
1367	239	Qin Shu-jun_2013_Effects_Chinese	36.17	117.15	13.3218	671.05	25.2286	7.40714	7.09286	2	maize	RFT	mineral	no	conventional	no	timing	no	no	yes	225	3	REN	27.83	0.58	16.44	0.34
1368	239	Qin Shu-jun_2013_Effects_Chinese	36.17	117.15	13.3218	671.05	25.2286	7.40714	7.09286	2	maize	EE	enhanced	no	conventional	no	timing	no	no	yes	225	3	REN	27.99	0.58	16.44	0.34
1369	239	Qin Shu-jun_2013_Effects_Chinese	36.17	117.15	13.3218	671.05	25.2286	7.40714	7.09286	2	maize	RFT	mineral	no	conventional	no	timing	no	no	yes	225	3	REN	25.51	0.1	7.05	0.65
1370	239	Qin Shu-jun_2013_Effects_Chinese	36.17	117.15	13.3218	671.05	25.2286	7.40714	7.09286	2	maize	EE	enhanced	no	conventional	no	timing	no	no	yes	225	3	REN	16.34	0.28	7.05	0.65
1371	239	Qin Shu-jun_2013_Effects_Chinese	36.17	117.15	13.3218	671.05	25.2286	7.40714	7.09286	2	maize	RFT	mineral	no	conventional	no	timing	no	no	yes	225	3	REN	17.51	0.36	10.73	0.22
1372	239	Qin Shu-jun_2013_Effects_Chinese	36.17	117.15	13.3218	671.05	25.2286	7.40714	7.09286	2	maize	EE	enhanced	no	conventional	no	timing	no	no	yes	225	3	REN	30.73	0.64	10.73	0.22
1373	239	Qin Shu-jun_2013_Effects_Chinese	36.17	117.15	13.3218	671.05	25.2286	7.40714	7.09286	2	maize	RFT	mineral	no	conventional	no	timing	no	no	yes	225	3	REN	20.68	0.03	9.18	0.14
1374	239	Qin Shu-jun_2013_Effects_Chinese	36.17	117.15	13.3218	671.05	25.2286	7.40714	7.09286	2	maize	EE	enhanced	no	conventional	no	timing	no	no	yes	225	3	REN	33.79	2.28	9.18	0.14
1375	239	Qin Shu-jun_2013_Effects_Chinese	36.17	117.15	13.3218	671.05	25.2286	7.40714	7.09286	2	maize	RFT	mineral	no	conventional	no	timing	no	no	yes	225	3	REN	12.97	0.27	2.75	0.05
1376	239	Qin Shu-jun_2013_Effects_Chinese	36.17	117.15	13.3218	671.05	25.2286	7.40714	7.09286	2	maize	EE	enhanced	no	conventional	no	timing	no	no	yes	225	3	REN	15.98	0.33	2.75	0.05
1377	239	Qin Shu-jun_2013_Effects_Chinese	36.17	117.15	13.3218	671.05	25.2286	7.40714	7.09286	2	maize	RFT	mineral	no	conventional	no	timing	no	no	yes	225	3	REN	13.41	0.14	5.9	1.69
1378	239	Qin Shu-jun_2013_Effects_Chinese	36.17	117.15	13.3218	671.05	25.2286	7.40714	7.09286	2	maize	EE	enhanced	no	conventional	no	timing	no	no	yes	225	3	REN	23.65	0.44	5.9	1.69
1379	239	Qin Shu-jun_2013_Effects_Chinese	36.17	117.15	13.3218	671.05	25.2286	7.40714	7.09286	2	maize	RFP	mineral	no	conventional	no	placement	no	yes	no	225	3	REN	14.11	0.29	16.44	0.34
1380	239	Qin Shu-jun_2013_Effects_Chinese	36.17	117.15	13.3218	671.05	25.2286	7.40714	7.09286	2	maize	RFP	mineral	no	conventional	no	placement	no	yes	no	225	3	REN	34.99	1.35	27.83	0.58
1381	239	Qin Shu-jun_2013_Effects_Chinese	36.17	117.15	13.3218	671.05	25.2286	7.40714	7.09286	2	maize	RFP	mineral	no	conventional	no	placement	no	yes	no	225	3	REN	41.29	5.77	27.99	0.58
1382	239	Qin Shu-jun_2013_Effects_Chinese	36.17	117.15	13.3218	671.05	25.2286	7.40714	7.09286	2	maize	RFP	mineral	no	conventional	no	placement	no	yes	no	225	3	REN	11.08	2.03	7.05	0.65
1383	239	Qin Shu-jun_2013_Effects_Chinese	36.17	117.15	13.3218	671.05	25.2286	7.40714	7.09286	2	maize	RFP	mineral	no	conventional	no	placement	no	yes	no	225	3	REN	11.63	0.71	16.34	0.28
1384	239	Qin Shu-jun_2013_Effects_Chinese	36.17	117.15	13.3218	671.05	25.2286	7.40714	7.09286	2	maize	RFP	mineral	no	conventional	no	placement	no	yes	no	225	3	REN	34.64	1.08	25.51	0
1385	239	Qin Shu-jun_2013_Effects_Chinese	36.17	117.15	13.3218	671.05	25.2286	7.40714	7.09286	2	maize	RFP	mineral	no	conventional	no	placement	no	yes	no	225	3	REN	10.3	0.22	2.75	0.05
1386	239	Qin Shu-jun_2013_Effects_Chinese	36.17	117.15	13.3218	671.05	25.2286	7.40714	7.09286	2	maize	RFP	mineral	no	conventional	no	placement	no	yes	no	225	3	REN	17.51	0.36	12.97	0.27
1387	239	Qin Shu-jun_2013_Effects_Chinese	36.17	117.15	13.3218	671.05	25.2286	7.40714	7.09286	2	maize	RFP	mineral	no	conventional	no	placement	no	yes	no	225	3	REN	30.73	0.64	15.98	0.33
1388	239	Qin Shu-jun_2013_Effects_Chinese	36.17	117.15	13.3218	671.05	25.2286	7.40714	7.09286	2	maize	RFP	mineral	no	conventional	no	placement	no	yes	no	225	3	REN	9.18	0.14	5.9	1.69
1389	239	Qin Shu-jun_2013_Effects_Chinese	36.17	117.15	13.3218	671.05	25.2286	7.40714	7.09286	2	maize	RFP	mineral	no	conventional	no	placement	no	yes	no	225	3	REN	20.68	0.03	13.41	0.14
1390	239	Qin Shu-jun_2013_Effects_Chinese	36.17	117.15	13.3218	671.05	25.2286	7.40714	7.09286	2	maize	RFP	mineral	no	conventional	no	placement	no	yes	no	225	3	REN	33.79	2.28	23.65	0.44
1391	240	Qiu_2012_Improved	39.8	116.46	13.2179	591.246	21.3	7.87143	7.89286	1	maize	RES	mineral	yes	conventional	no	conventional	no	no	no	300	3	REN	24.1		19.3667
1392	240	Qiu_2012_Improved	39.8	116.46	13.2179	591.246	21.3	7.87143	7.89286	1	maize	RES	mineral	yes	conventional	no	conventional	no	no	no	150	3	REN	24.8667		26.4667
1393	240	Qiu_2012_Improved	39.8	116.46	13.2179	591.246	21.3	7.87143	7.89286	1	maize	OF	organic	yes	conventional	no	conventional	no	no	no	150	3	REN	35.4667		19.3667
1394	240	Qiu_2012_Improved	39.8	116.46	13.2179	591.246	21.3	7.87143	7.89286	1	maize	OF	organic	yes	conventional	no	conventional	no	no	no	150	3	REN	30.5333		26.4667
1395	240	Qiu_2012_Improved	39.8	116.46	13.2179	591.246	21.3	7.87143	7.89286	1	wheat	RES	mineral	yes	conventional	no	conventional	no	no	no	260	3	REN	31.6538		23.0385
1396	240	Qiu_2012_Improved	39.8	116.46	13.2179	591.246	21.3	7.87143	7.89286	1	wheat	RES	mineral	yes	conventional	no	conventional	no	no	no	130	3	REN	22.7692		27
1397	240	Qiu_2012_Improved	39.8	116.46	13.2179	591.246	21.3	7.87143	7.89286	1	wheat	OF	organic	yes	conventional	no	conventional	no	no	no	130	3	REN	49.8462		23.0385
1398	240	Qiu_2012_Improved	39.8	116.46	13.2179	591.246	21.3	7.87143	7.89286	1	wheat	OF	organic	yes	conventional	no	conventional	no	no	no	130	3	REN	33.6923		27
1399	241	Qu Junfeng_2014_Application_Chinese	18.95	109.88	23.0319	1969.26	26.5	42.3	4.9	1	rice	EE	enhanced	no	conventional	no	conventional	no	no	no	180	3	REN	45.2		32
1400	241	Qu Junfeng_2014_Application_Chinese	18.95	109.88	23.0319	1969.26	26.5	42.3	4.9	1	rice	EE	enhanced	no	conventional	no	conventional	no	no	no	180	3	REN	40.4		32
1401	241	Qu Junfeng_2014_Application_Chinese	18.95	109.88	23.0319	1969.26	26.5	42.3	4.9	1	rice	EE	enhanced	no	conventional	no	conventional	no	no	no	180	3	REN	41.4		32
1402	241	Qu Junfeng_2014_Application_Chinese	18.95	109.88	23.0319	1969.26	26.5	42.3	4.9	1	rice	EE	enhanced	no	conventional	no	conventional	no	no	no	180	3	REN	40		32
1403	242	Quan Zhi_2017_Fates	43.54	124.82	6.3412	745.38	27.3786	13.0929	7.06429	1	maize	RES	mineral	yes	conventional	no	conventional	no	no	no	200	4	REN	36		37
1404	242	Quan Zhi_2017_Fates	43.54	124.82	6.3412	745.38	27.3786	13.0929	7.06429	1	maize	RES	mineral	yes	conventional	no	conventional	no	no	no	200	4	REN	31		18
1405	242	Quan Zhi_2017_Fates	43.54	124.82	6.3412	745.38	27.3786	13.0929	7.06429	1	maize	RES	mineral	yes	conventional	no	conventional	no	no	no	200	4	REN	17		15
1406	242	Quan Zhi_2017_Fates	43.54	124.82	6.3412	745.38	27.3786	13.0929	7.06429	1	maize	RES	mineral	yes	conventional	no	conventional	no	no	no	200	4	REN	42		32
1407	243	Rees, R. M_1996_The	34.29	108	13.3434	925.551	28.1	7.52857	7.79286	4	maize	CF	combined	no	conventional	no	conventional	no	no	no	210	3	REN	16.6667		24.7619
1408	243	Rees, R. M_1996_The	34.29	108	13.3434	925.551	28.1	7.52857	7.79286	4	maize	CF	combined	no	conventional	no	placement	no	yes	no	210	3	REN	19.5238		24.7619
1409	243	Rees, R. M_1996_The	34.29	108	13.3434	925.551	28.1	7.52857	7.79286	4	maize	CF	combined	no	conventional	no	placement	no	yes	no	210	3	REN	31.4286		24.7619
1410	243	Rees, R. M_1996_The	34.29	108	13.3434	925.551	28.1	7.52857	7.79286	4	maize	RFP	mineral	no	conventional	no	placement	no	yes	no	210	3	REN	16.1905		24.7619
1411	243	Rees, R. M_1996_The	34.29	108	13.3434	925.551	28.1	7.52857	7.79286	4	maize	RFP	mineral	no	conventional	no	placement	no	yes	no	210	3	REN	19.5238		24.7619
1412	243	Rees, R. M_1996_The	34.29	108	13.3434	925.551	28.1	7.52857	7.79286	4	maize	RFP	combined	no	conventional	no	placement	no	yes	no	210	3	REN	19.5238		16.6667
1413	243	Rees, R. M_1996_The	34.29	108	13.3434	925.551	28.1	7.52857	7.79286	4	maize	RFP	combined	no	conventional	no	placement	no	yes	no	210	3	REN	31.4286		16.6667
1414	244	Rees_2002_Nitrogen	55.86	-3.21	8.1698	990.143	11.5286	60.8786	5.89286	3	wheat	OF	organic	no	conventional	no	conventional	no	no	no	120	4	REN	28		23.8
1415	244	Rees_2002_Nitrogen	55.86	-3.21	8.1698	990.143	11.5286	60.8786	5.89286	3	wheat	OF	organic	no	conventional	no	conventional	no	no	no	120	4	REN	50.6		23.8
1416	244	Rees_2002_Nitrogen	55.86	-3.21	8.1698	990.143	11.5286	60.8786	5.89286	3	wheat	OF	organic	no	conventional	no	conventional	no	no	no	120	4	REN	33.5		23.8
1417	244	Rees_2002_Nitrogen	55.86	-3.21	8.1698	990.143	11.5286	60.8786	5.89286	3	wheat	OF	organic	no	conventional	no	conventional	no	no	no	120	4	REN	34.5		23.8
1418	245	Ren Y_2011_Effect_Chinese	34.9	113.6	15.8719	589.944	20.5714	5.47143	8.18571	1	maize	EE	enhanced	no	conventional	no	conventional	no	no	no	150	2	REN	65.8733		69.4067
1419	245	Ren Y_2011_Effect_Chinese	34.9	113.6	15.8719	589.944	20.5714	5.47143	8.18571	1	maize	EE	enhanced	no	conventional	no	conventional	no	no	no	225	2	REN	43.3822		43.9156
1420	245	Ren Y_2011_Effect_Chinese	34.9	113.6	15.8719	589.944	20.5714	5.47143	8.18571	1	maize	EE	enhanced	no	conventional	no	conventional	no	no	no	150	2	REN	66.45		70
1421	245	Ren Y_2011_Effect_Chinese	34.9	113.6	15.8719	589.944	20.5714	5.47143	8.18571	1	maize	EE	enhanced	no	conventional	no	conventional	no	no	no	225	2	REN	43.75		44.3
1422	245	Ren Y_2011_Effect_Chinese	40.14	116.18	11.8543	590.28	19.9929	9.10714	7.92143	1	maize	EE	enhanced	no	conventional	no	conventional	no	no	no	150	3	REN	66.5		70
1423	245	Ren Y_2011_Effect_Chinese	40.14	116.18	11.8543	590.28	19.9929	9.10714	7.92143	1	maize	EE	enhanced	no	conventional	no	conventional	no	no	no	225	3	REN	43.8		44.3
1424	246	Ren,Cui-lian_2012_Effect_Chinese	38.85	115.48	13.5307	546.373	21.7357	7.15	8.05	1	maize	EE	enhanced	no	conventional	no	conventional	no	no	no	210	3	REN	8.3		14.5
1425	246	Ren,Cui-lian_2012_Effect_Chinese	38.85	115.48	13.5307	546.373	21.7357	7.15	8.05	1	maize	EE	enhanced	no	conventional	no	conventional	no	no	no	157.5	3	REN	24.1		12.5
1426	246	Ren,Cui-lian_2012_Effect_Chinese	38.85	115.48	13.5307	546.373	21.7357	7.15	8.05	1	maize	EE	enhanced	no	conventional	no	conventional	no	no	no	105	3	REN	14.5		2.7
1427	247	Roberts_2016_Fertilizer	33.8	-91.27	18.3294	1306.85	33.1786	9.95	6.05714	2	maize	RFT	mineral	no	conventional	no	timing	no	no	yes	157	3	REN	47.1338		32.4841
1428	247	Roberts_2016_Fertilizer	33.8	-91.27	18.3294	1306.85	33.1786	9.95	6.05714	2	maize	RFT	mineral	no	conventional	no	timing	no	no	yes	157	3	REN	35.6688		32.4841
1429	247	Roberts_2016_Fertilizer	33.8	-91.27	18.3294	1306.85	33.1786	9.95	6.05714	2	maize	RFT	mineral	no	conventional	no	timing	no	no	yes	157	3	REN	65.6051		68.7898
1430	247	Roberts_2016_Fertilizer	33.8	-91.27	18.3294	1306.85	33.1786	9.95	6.05714	2	maize	RFT	mineral	no	conventional	no	timing	no	no	yes	157	3	REN	66.242		68.7898
1431	247	Roberts_2016_Fertilizer	33.8	-91.27	18.3294	1306.85	33.1786	9.95	6.05714	2	maize	RFT	mineral	no	conventional	no	timing	no	no	yes	235	3	REN	59.1489		55.3191
1432	247	Roberts_2016_Fertilizer	33.8	-91.27	18.3294	1306.85	33.1786	9.95	6.05714	2	maize	RFT	mineral	no	conventional	no	timing	no	no	yes	235	3	REN	56.1702		55.3191
1433	247	Roberts_2016_Fertilizer	33.8	-91.27	18.3294	1306.85	33.1786	9.95	6.05714	2	maize	RFT	mineral	no	conventional	no	timing	no	no	yes	235	3	REN	50.2128		50.6383
1434	247	Roberts_2016_Fertilizer	33.8	-91.27	18.3294	1306.85	33.1786	9.95	6.05714	2	maize	RFT	mineral	no	conventional	no	timing	no	no	yes	235	3	REN	50.6383		50.6383
1435	248	Ru Shu-hua_2015_Effect_Chinese	38.01	115.32	14.2586	513.062	20.3143	5.52143	7.99286	1	wheat	RFR	mineral	no	conventional	no	rate	yes	no	no	300	3	REN	32.82		26.76
1436	248	Ru Shu-hua_2015_Effect_Chinese	38.01	115.32	14.2586	513.062	20.3143	5.52143	7.99286	1	wheat	RFR	mineral	no	conventional	no	rate	yes	no	no	225	3	REN	35.16		26.76
1437	248	Ru Shu-hua_2015_Effect_Chinese	38.01	115.32	14.2586	513.062	20.3143	5.52143	7.99286	1	wheat	RFR	mineral	no	conventional	no	rate	yes	no	no	150	3	REN	46.61		26.76
1438	248	Ru Shu-hua_2015_Effect_Chinese	38.01	115.32	14.2586	513.062	20.3143	5.52143	7.99286	1	maize	RFR	mineral	no	conventional	no	rate	yes	no	no	250	3	REN	31.22		21.38
1439	248	Ru Shu-hua_2015_Effect_Chinese	38.01	115.32	14.2586	513.062	20.3143	5.52143	7.99286	1	maize	RFR	mineral	no	conventional	no	rate	yes	no	no	200	3	REN	34.37		21.38
1440	248	Ru Shu-hua_2015_Effect_Chinese	38.01	115.32	14.2586	513.062	20.3143	5.52143	7.99286	1	maize	RFR	mineral	no	conventional	no	rate	yes	no	no	150	3	REN	37.51		21.38
1441	249	Rubin, J.C_2016_Maize	44.7	-91.06	7.51645	1036.23	24.9071	18.85	5.52857	3	maize	EE	enhanced	no	conventional	no	conventional	no	no	no	180	4	REN	43		47
1442	249	Rubin, J.C_2016_Maize	44.7	-91.06	7.51645	1036.23	24.9071	18.85	5.52857	3	maize	EE	enhanced	no	conventional	no	conventional	no	no	no	225	4	REN	45		42
1443	249	Rubin, J.C_2016_Maize	44.7	-91.06	7.51645	1036.23	24.9071	18.85	5.52857	3	maize	EE	enhanced	no	conventional	no	conventional	no	no	no	180	4	REN	48		56
1444	249	Rubin, J.C_2016_Maize	44.7	-91.06	7.51645	1036.23	24.9071	18.85	5.52857	3	maize	EE	enhanced	no	conventional	no	conventional	no	no	no	225	4	REN	52		59
1445	249	Rubin, J.C_2016_Maize	44.7	-91.06	7.51645	1036.23	24.9071	18.85	5.52857	3	maize	EE	enhanced	no	conventional	no	conventional	no	no	no	180	4	REN	45		52
1446	249	Rubin, J.C_2016_Maize	44.7	-91.06	7.51645	1036.23	24.9071	18.85	5.52857	3	maize	EE	enhanced	no	conventional	no	conventional	no	no	no	225	4	REN	48		47
1447	249	Rubin, J.C_2016_Maize	45.71	-94.83	6.64807	841.551	19.5214	21.2286	6.5	3	maize	EE	enhanced	no	conventional	no	conventional	no	no	no	180	4	REN	43		52
1448	249	Rubin, J.C_2016_Maize	45.71	-94.83	6.64807	841.551	19.5214	21.2286	6.5	3	maize	EE	enhanced	no	conventional	no	conventional	no	no	no	225	4	REN	47		40
1449	250	Ruisi_2016_Long-term	37.5	13.52	16.2189	580.211	39.8643	23.2071	7.52857	2	wheat	ROT	mineral	no	no-till	yes	conventional	no	no	no	100	3	REN	17.4607		19.267
1450	250	Ruisi_2016_Long-term	37.5	13.52	16.2189	580.211	39.8643	23.2071	7.52857	2	wheat	ROT	mineral	no	no-till	yes	conventional	no	no	no	100	3	REN	19.1099		19.267
1451	250	Ruisi_2016_Long-term	37.5	13.52	16.2189	580.211	39.8643	23.2071	7.52857	2	wheat	ROT	mineral	no	conventional	yes	conventional	no	no	no	100	3	REN	18.089		19.267
1452	250	Ruisi_2016_Long-term	37.5	13.52	16.2189	580.211	39.8643	23.2071	7.52857	2	wheat	ROT	mineral	no	conventional	yes	conventional	no	no	no	100	3	REN	22.5654		19.267
1453	250	Ruisi_2016_Long-term	37.5	13.52	16.2189	580.211	39.8643	23.2071	7.52857	2	wheat	ZT	mineral	no	no-till	yes	conventional	no	no	no	100	3	REN	17.4607		19.267
1454	250	Ruisi_2016_Long-term	37.5	13.52	16.2189	580.211	39.8643	23.2071	7.52857	2	wheat	ZT	mineral	no	no-till	yes	conventional	no	no	no	100	3	REN	19.1099		19.267
1455	250	Ruisi_2016_Long-term	37.5	13.52	16.2189	580.211	39.8643	23.2071	7.52857	2	wheat	ZT	mineral	no	no-till	no	conventional	no	no	no	100	3	REN	23.4293		19.3455
1456	251	Schroder, J_2013_Effects	51.99	5.58	10.653	851.138	25.7214	29.7929	6.28571	2	maize	OF	organic	no	conventional	no	conventional	no	no	no	100	4	REN	93		44
1457	251	Schroder, J_2013_Effects	51.99	5.58	10.653	851.138	25.7214	29.7929	6.28571	2	maize	OF	organic	no	conventional	no	conventional	no	no	no	100	4	REN	98		44
1458	251	Schroder, J_2013_Effects	51.99	5.58	10.653	851.138	25.7214	29.7929	6.28571	2	maize	OF	organic	no	conventional	no	conventional	no	no	no	100	4	REN	55		44
1459	251	Schroder, J_2013_Effects	51.99	5.58	10.653	851.138	25.7214	29.7929	6.28571	2	maize	OF	organic	no	conventional	no	conventional	no	no	no	100	4	REN	34		44
1460	252	Shao_Guoqing_2009. Effects_Chinese	36.15	117.15	13.3218	671.05	25.8286	7.39286	7.29286	2	maize	EE	enhanced	no	conventional	no	conventional	no	no	no	75	3	REN	50.93		34
1461	252	Shao_Guoqing_2009. Effects_Chinese	36.15	117.15	13.3218	671.05	25.8286	7.39286	7.29286	2	maize	EE	enhanced	no	conventional	no	conventional	no	no	no	150	3	REN	52.73		38.87
1462	252	Shao_Guoqing_2009. Effects_Chinese	36.15	117.15	13.3218	671.05	25.8286	7.39286	7.29286	2	maize	EE	enhanced	no	conventional	no	conventional	no	no	no	75	3	REN	55.6		32.27
1463	252	Shao_Guoqing_2009. Effects_Chinese	36.15	117.15	13.3218	671.05	25.8286	7.39286	7.29286	2	maize	EE	enhanced	no	conventional	no	conventional	no	no	no	150	3	REN	53.53		43.87
1464	253	Sharma_1999_Effect	28.62	77.18	24.4742	740.209	20.7714	7.13571	7.49286	2	rice	OF	organic	no	conventional	no	conventional	no	no	no	120	3	REN	28.5833		11.4167
1465	253	Sharma_1999_Effect	28.62	77.18	24.4742	740.209	20.7714	7.13571	7.49286	2	rice	OF	organic	no	conventional	no	conventional	no	no	no	120	3	REN	25.25		11.4167
1466	253	Sharma_1999_Effect	28.62	77.18	24.4742	740.209	20.7714	7.13571	7.49286	2	rice	CC	mineral	no	conventional	yes	conventional	no	no	no	120	3	REN	16.3333		11.4167
1467	253	Sharma_1999_Effect	28.62	77.18	24.4742	740.209	20.7714	7.13571	7.49286	2	rice	RES	mineral	yes	conventional	no	conventional	no	no	no	120	3	REN	25.1667		11.4167
1468	253	Sharma_1999_Effect	28.62	77.18	24.4742	740.209	20.7714	7.13571	7.49286	2	wheat	OF	organic	no	conventional	no	conventional	no	no	no	120	3	REN	35.1667		26.5
1469	253	Sharma_1999_Effect	28.62	77.18	24.4742	740.209	20.7714	7.13571	7.49286	2	wheat	OF	organic	no	conventional	no	conventional	no	no	no	120	3	REN	36.5833		26.5
1470	253	Sharma_1999_Effect	28.62	77.18	24.4742	740.209	20.7714	7.13571	7.49286	2	wheat	CC	mineral	no	conventional	yes	conventional	no	no	no	120	3	REN	42.6667		26.5
1471	253	Sharma_1999_Effect	28.62	77.18	24.4742	740.209	20.7714	7.13571	7.49286	2	wheat	RES	mineral	yes	conventional	no	conventional	no	no	no	120	3	REN	44.25		26.5
1472	253	Sharma_1999_Effect	28.62	77.18	24.4742	740.209	20.7714	7.13571	7.49286	2	rice	OF	organic	no	conventional	no	conventional	no	no	no	120	3	REN	29.75		19.5
1473	253	Sharma_1999_Effect	28.62	77.18	24.4742	740.209	20.7714	7.13571	7.49286	2	rice	OF	organic	no	conventional	no	conventional	no	no	no	120	3	REN	30.75		19.5
1474	253	Sharma_1999_Effect	28.62	77.18	24.4742	740.209	20.7714	7.13571	7.49286	2	rice	CC	mineral	no	conventional	yes	conventional	no	no	no	120	3	REN	23.1667		19.5
1475	253	Sharma_1999_Effect	28.62	77.18	24.4742	740.209	20.7714	7.13571	7.49286	2	rice	RES	mineral	yes	conventional	no	conventional	no	no	no	120	3	REN	31.0833		19.5
1476	253	Sharma_1999_Effect	28.62	77.18	24.4742	740.209	20.7714	7.13571	7.49286	2	wheat	OF	organic	no	conventional	no	conventional	no	no	no	120	3	REN	14.5		9.5
1477	253	Sharma_1999_Effect	28.62	77.18	24.4742	740.209	20.7714	7.13571	7.49286	2	wheat	OF	organic	no	conventional	no	conventional	no	no	no	120	3	REN	13.9167		9.5
1478	253	Sharma_1999_Effect	28.62	77.18	24.4742	740.209	20.7714	7.13571	7.49286	2	wheat	CC	mineral	no	conventional	yes	conventional	no	no	no	120	3	REN	15.5		9.5
1479	253	Sharma_1999_Effect	28.62	77.18	24.4742	740.209	20.7714	7.13571	7.49286	2	wheat	RES	mineral	yes	conventional	no	conventional	no	no	no	120	3	REN	20.5		9.5
1480	254	Sharma_2008_Effect	28.62	77.18	24.4742	740.209	20.7714	7.13571	7.49286	2	rice	RES	mineral	yes	conventional	no	conventional	no	no	no	60	3	REN	31.6667		23.3333
1481	254	Sharma_2008_Effect	28.62	77.18	24.4742	740.209	20.7714	7.13571	7.49286	2	rice	CF	combined	no	conventional	no	conventional	no	no	no	60	3	REN	46.6667		23.3333
1482	254	Sharma_2008_Effect	28.62	77.18	24.4742	740.209	20.7714	7.13571	7.49286	2	rice	CF	combined	yes	conventional	no	conventional	no	no	no	60	3	REN	55		23.3333
1483	254	Sharma_2008_Effect	28.62	77.18	24.4742	740.209	20.7714	7.13571	7.49286	2	rice	CC	mineral	no	conventional	yes	conventional	no	no	no	60	3	REN	50		23.3333
1484	254	Sharma_2008_Effect	28.62	77.18	24.4742	740.209	20.7714	7.13571	7.49286	2	rice	RES	mineral	yes	conventional	yes	conventional	no	no	no	60	3	REN	46.6667		23.3333
1485	254	Sharma_2008_Effect	28.62	77.18	24.4742	740.209	20.7714	7.13571	7.49286	2	wheat	RES	mineral	yes	conventional	no	conventional	no	no	no	60	3	REN	33.3333		23.3333
1486	254	Sharma_2008_Effect	28.62	77.18	24.4742	740.209	20.7714	7.13571	7.49286	2	wheat	CF	combined	no	conventional	no	conventional	no	no	no	60	3	REN	48.3333		23.3333
1487	254	Sharma_2008_Effect	28.62	77.18	24.4742	740.209	20.7714	7.13571	7.49286	2	wheat	CF	combined	yes	conventional	no	conventional	no	no	no	60	3	REN	48.3333		23.3333
1488	254	Sharma_2008_Effect	28.62	77.18	24.4742	740.209	20.7714	7.13571	7.49286	2	wheat	CC	mineral	no	conventional	yes	conventional	no	no	no	60	3	REN	51.6667		23.3333
1489	254	Sharma_2008_Effect	28.62	77.18	24.4742	740.209	20.7714	7.13571	7.49286	2	wheat	RES	mineral	yes	conventional	yes	conventional	no	no	no	60	3	REN	45		23.3333
1490	254	Sharma_2008_Effect	28.62	77.18	24.4742	740.209	20.7714	7.13571	7.49286	2	rice	RES	mineral	yes	conventional	no	conventional	no	no	no	120	3	REN	25		24.1667
1491	254	Sharma_2008_Effect	28.62	77.18	24.4742	740.209	20.7714	7.13571	7.49286	2	rice	CF	combined	no	conventional	no	conventional	no	no	no	120	3	REN	25		24.1667
1492	254	Sharma_2008_Effect	28.62	77.18	24.4742	740.209	20.7714	7.13571	7.49286	2	rice	CF	combined	yes	conventional	no	conventional	no	no	no	120	3	REN	29.1667		24.1667
1493	254	Sharma_2008_Effect	28.62	77.18	24.4742	740.209	20.7714	7.13571	7.49286	2	rice	CC	mineral	no	conventional	yes	conventional	no	no	no	120	3	REN	27.5		24.1667
1494	254	Sharma_2008_Effect	28.62	77.18	24.4742	740.209	20.7714	7.13571	7.49286	2	rice	RES	mineral	yes	conventional	yes	conventional	no	no	no	120	3	REN	35		24.1667
1495	254	Sharma_2008_Effect	28.62	77.18	24.4742	740.209	20.7714	7.13571	7.49286	2	wheat	RES	mineral	yes	conventional	no	conventional	no	no	no	120	3	REN	9.16667		10
1496	254	Sharma_2008_Effect	28.62	77.18	24.4742	740.209	20.7714	7.13571	7.49286	2	wheat	CF	combined	no	conventional	no	conventional	no	no	no	120	3	REN	20.8333		10
1497	254	Sharma_2008_Effect	28.62	77.18	24.4742	740.209	20.7714	7.13571	7.49286	2	wheat	CF	combined	yes	conventional	no	conventional	no	no	no	120	3	REN	23.3333		10
1498	254	Sharma_2008_Effect	28.62	77.18	24.4742	740.209	20.7714	7.13571	7.49286	2	wheat	CC	mineral	no	conventional	yes	conventional	no	no	no	120	3	REN	21.6667		10
1499	254	Sharma_2008_Effect	28.62	77.18	24.4742	740.209	20.7714	7.13571	7.49286	2	wheat	RES	mineral	yes	conventional	yes	conventional	no	no	no	120	3	REN	21.6667		10
1500	255	Sheng Dahai_2008_Effects_Chinese	47.26	132.67	3.35666	772.674	29.7857	45.7571	6.32857	1	rice	RFT	mineral	no	conventional	no	timing	no	no	yes	100	4	REN	41.1		32.2
1501	255	Sheng Dahai_2008_Effects_Chinese	47.26	132.67	3.35666	772.674	29.7857	45.7571	6.32857	1	rice	RFT	mineral	no	conventional	no	timing	no	no	yes	100	4	REN	53		32.2
1502	255	Sheng Dahai_2008_Effects_Chinese	47.26	132.67	3.35666	772.674	29.7857	45.7571	6.32857	1	rice	RFT	mineral	no	conventional	no	timing	no	no	yes	100	4	REN	48.2		32.2
1503	255	Sheng Dahai_2008_Effects_Chinese	47.26	132.67	3.35666	772.674	29.7857	45.7571	6.32857	1	rice	RFT	mineral	no	conventional	no	timing	no	no	yes	100	4	REN	36.2		32.2
1504	256	Shi Xin-2014_Effects_Chinese	32.36	120.57	15.7056	1207.56	20.1071	12.05	7.26429	3	wheat	RES	mineral	yes	conventional	no	conventional	no	no	no	225	3	REN	52.36		52.31
1505	256	Shi Xin-2014_Effects_Chinese	32.36	120.57	15.7056	1207.56	20.1071	12.05	7.26429	3	wheat	RES	mineral	yes	conventional	no	conventional	no	no	no	225	3	REN	53.67		52.68
1506	256	Shi Xin-2014_Effects_Chinese	32.36	120.57	15.7056	1207.56	20.1071	12.05	7.26429	3	wheat	RES	mineral	yes	conventional	no	conventional	no	no	no	225	3	REN	56.02		51.74
1507	269	Singh_1987_Response	43.64	-80.4	7.5537	984.988	19.8286	20.7714	6.89286	1	wheat	EE	enhanced	no	conventional	no	conventional	no	no	no	120	3	REN	76		63
1508	257	Sistani, K.R_2014_Corn	36.99	-85.56	14.5315	1462.96	29.1143	15.9643	5.43571	2	maize	EE	enhanced	no	conventional	no	conventional	no	no	no	168	4	REN	57.0238		71.9643
1509	257	Sistani, K.R_2014_Corn	36.99	-85.56	14.5315	1462.96	29.1143	15.9643	5.43571	2	maize	OF	organic	no	conventional	no	conventional	no	no	no	168	4	REN	50.119		71.9643
1510	258	Snitwongse_1988_Fate	14.01	100.73	27.6914	1498.87	46.7929	14.4	5.3	1	rice	RFT	mineral	no	conventional	no	timing	no	no	yes	58	4	REN	50		50
1511	258	Snitwongse_1988_Fate	14.01	100.73	27.6914	1498.87	46.7929	14.4	5.3	1	rice	EE	enhanced	no	conventional	no	timing	no	no	yes	58	4	REN	48.2759		50
1512	258	Snitwongse_1988_Fate	14.01	100.73	27.6914	1498.87	46.7929	14.4	5.3	1	rice	EE	enhanced	no	conventional	no	timing	no	no	yes	116	4	REN	50.8621		49.1379
1513	259	Soliman_1996_Effect	30.84	31.21	22.0599	44.9804	34.7286	20.5143	7.2	1	rice	RFP	mineral	no	conventional	no	placement	no	yes	no		3	REN	30.8		20.3
1514	259	Soliman_1996_Effect	30.84	31.21	22.0599	44.9804	34.7286	20.5143	7.2	1	rice	RFP	mineral	no	conventional	no	placement	no	yes	no		3	REN	42		34
1515	259	Soliman_1996_Effect	30.84	31.21	22.0599	44.9804	34.7286	20.5143	7.2	1	rice	RFP	mineral	no	conventional	no	placement	no	yes	no		3	REN	38.5		32.6
1516	259	Soliman_1996_Effect	30.84	31.21	22.0599	44.9804	34.7286	20.5143	7.2	1	rice	RFP	mineral	no	conventional	no	placement	no	yes	no		3	REN	36		27.9
1517	259	Soliman_1996_Effect	30.84	31.21	22.0599	44.9804	34.7286	20.5143	7.2	1	rice	RFP	mineral	no	conventional	no	placement	no	yes	no		3	REN	47		37
1518	259	Soliman_1996_Effect	30.84	31.21	22.0599	44.9804	34.7286	20.5143	7.2	1	rice	RFP	mineral	no	conventional	no	placement	no	yes	no		3	REN	46.9		35.1
1519	259	Soliman_1996_Effect	30.84	31.21	22.0599	44.9804	34.7286	20.5143	7.2	1	rice	EE	enhanced	no	conventional	no	conventional	no	no	no		3	REN	34		20.3
1520	259	Soliman_1996_Effect	30.84	31.21	22.0599	44.9804	34.7286	20.5143	7.2	1	rice	EE	enhanced	no	conventional	no	conventional	no	no	no		3	REN	32.6		20.3
1521	259	Soliman_1996_Effect	30.84	31.21	22.0599	44.9804	34.7286	20.5143	7.2	1	rice	EE	enhanced	no	conventional	no	conventional	no	no	no		3	REN	27.9		20.3
1522	259	Soliman_1996_Effect	30.84	31.21	22.0599	44.9804	34.7286	20.5143	7.2	1	rice	EE	enhanced	no	conventional	no	conventional	no	no	no		3	REN	37		20.3
1523	259	Soliman_1996_Effect	30.84	31.21	22.0599	44.9804	34.7286	20.5143	7.2	1	rice	EE	enhanced	no	conventional	no	conventional	no	no	no		3	REN	35.1		20.3
1524	259	Soliman_1996_Effect	30.84	31.21	22.0599	44.9804	34.7286	20.5143	7.2	1	rice	EE	enhanced	no	conventional	no	placement	no	yes	no		3	REN	42		20.3
1525	259	Soliman_1996_Effect	30.84	31.21	22.0599	44.9804	34.7286	20.5143	7.2	1	rice	EE	enhanced	no	conventional	no	placement	no	yes	no		3	REN	38.5		20.3
1526	259	Soliman_1996_Effect	30.84	31.21	22.0599	44.9804	34.7286	20.5143	7.2	1	rice	EE	enhanced	no	conventional	no	placement	no	yes	no		3	REN	36		20.3
1527	259	Soliman_1996_Effect	30.84	31.21	22.0599	44.9804	34.7286	20.5143	7.2	1	rice	EE	enhanced	no	conventional	no	placement	no	yes	no		3	REN	47		20.3
1528	259	Soliman_1996_Effect	30.84	31.21	22.0599	44.9804	34.7286	20.5143	7.2	1	rice	EE	enhanced	no	conventional	no	placement	no	yes	no		3	REN	46.9		20.3
1529	260	Song Xiao-lin_2011_A_Chinese	28.76	112.86	18.2699	1570.26	33.1286	17.3571	6.16429	1	rice	CF	combined	no	conventional	no	conventional	no	no	no	171.02	3	REN	69.13	4.19	73.64	4.68
1530	260	Song Xiao-lin_2011_A_Chinese	28.76	112.86	18.2699	1570.26	33.1286	17.3571	6.16429	1	rice	CF	combined	no	conventional	no	conventional	no	no	no	171.02	3	REN	87.24	9.01	73.64	4.68
1531	260	Song Xiao-lin_2011_A_Chinese	28.76	112.86	18.2699	1570.26	33.1286	17.3571	6.16429	1	rice	CF	combined	no	conventional	no	conventional	no	no	no	171.02	3	REN	75.73	4.15	73.64	4.68
1532	260	Song Xiao-lin_2011_A_Chinese	28.76	112.86	18.2699	1570.26	33.1286	17.3571	6.16429	1	rice	CF	combined	no	conventional	no	conventional	no	no	no	171.02	3	REN	75.48	4.22	73.64	4.68
1533	260	Song Xiao-lin_2011_A_Chinese	28.76	112.86	18.2699	1570.26	33.1286	17.3571	6.16429	1	rice	CF	combined	no	conventional	no	conventional	no	no	no	171.02	3	REN	87.63	2.35	73.64	4.68
1534	260	Song Xiao-lin_2011_A_Chinese	28.76	112.86	18.2699	1570.26	33.1286	17.3571	6.16429	1	rice	CF	combined	no	conventional	no	conventional	no	no	no	171.02	3	REN	76.14	3.08	73.64	4.68
1535	260	Song Xiao-lin_2011_A_Chinese	28.76	112.86	18.2699	1570.26	33.1286	17.3571	6.16429	1	rice	CF	combined	no	conventional	no	conventional	no	no	no	178.52	3	REN	65.5	2.92	67.3	2
1536	260	Song Xiao-lin_2011_A_Chinese	28.76	112.86	18.2699	1570.26	33.1286	17.3571	6.16429	1	rice	CF	combined	no	conventional	no	conventional	no	no	no	178.52	3	REN	76.57	4.17	67.3	2
1537	260	Song Xiao-lin_2011_A_Chinese	28.76	112.86	18.2699	1570.26	33.1286	17.3571	6.16429	1	rice	CF	combined	no	conventional	no	conventional	no	no	no	178.52	3	REN	61.88	0.93	67.3	2
1538	260	Song Xiao-lin_2011_A_Chinese	28.76	112.86	18.2699	1570.26	33.1286	17.3571	6.16429	1	rice	CF	combined	no	conventional	no	conventional	no	no	no	178.52	3	REN	59.88	2.21	67.3	2
1539	260	Song Xiao-lin_2011_A_Chinese	28.76	112.86	18.2699	1570.26	33.1286	17.3571	6.16429	1	rice	CF	combined	no	conventional	no	conventional	no	no	no	178.52	3	REN	66.3	2.88	67.3	2
1540	260	Song Xiao-lin_2011_A_Chinese	28.76	112.86	18.2699	1570.26	33.1286	17.3571	6.16429	1	rice	CF	combined	no	conventional	no	conventional	no	no	no	178.52	3	REN	54.15	7.44	67.3	2
1541	261	Song,Fupeng_2005_Effect_Chinese	35.1	118.61	14.0114	798.305	25.9643	6.99286	7.2	1	rice	EE	enhanced	no	conventional	no	conventional	no	no	no	150	3	REN	51.2		21.5
1542	261	Song,Fupeng_2005_Effect_Chinese	35.1	118.61	14.0114	798.305	25.9643	6.99286	7.2	1	rice	EE	enhanced	no	conventional	no	conventional	no	no	no	300	3	REN	36.8		21.4
1543	261	Song,Fupeng_2005_Effect_Chinese	35.1	118.61	14.0114	798.305	25.9643	6.99286	7.2	1	rice	EE	enhanced	no	conventional	no	conventional	no	no	no	450	3	REN	39.1		29
1544	261	Song,Fupeng_2005_Effect_Chinese	35.1	118.61	14.0114	798.305	25.9643	6.99286	7.2	1	rice	RFR	mineral	no	conventional	no	rate	yes	no	no	150	3	REN	51.2		39.1
1545	261	Song,Fupeng_2005_Effect_Chinese	35.1	118.61	14.0114	798.305	25.9643	6.99286	7.2	1	rice	RFR	mineral	no	conventional	no	rate	yes	no	no	300	3	REN	36.8		39.1
1546	261	Song,Fupeng_2005_Effect_Chinese	35.1	118.61	14.0114	798.305	25.9643	6.99286	7.2	1	rice	RFR	mineral	no	conventional	no	rate	yes	no	no	150	3	REN	21.5		29
1547	261	Song,Fupeng_2005_Effect_Chinese	35.1	118.61	14.0114	798.305	25.9643	6.99286	7.2	1	rice	RFR	mineral	no	conventional	no	rate	yes	no	no	300	3	REN	21.4		29
1548	262	Sowers_1994_Nitrogen	36.79	-108.23	11.7652	302.754	18.2857	5.26429	8.25714	1	wheat	RFT	mineral	no	conventional	no	timing	no	no	yes	84	4	REN	24.4		23
1549	262	Sowers_1994_Nitrogen	36.79	-108.23	11.7652	302.754	18.2857	5.26429	8.25714	1	wheat	RFT	mineral	no	conventional	no	timing	no	no	yes	84	4	REN	21.6		21.7
1550	262	Sowers_1994_Nitrogen	36.79	-108.23	11.7652	302.754	18.2857	5.26429	8.25714	1	wheat	RFT	mineral	no	conventional	no	timing	no	no	yes	112	4	REN	22.5		22
1551	262	Sowers_1994_Nitrogen	36.79	-108.23	11.7652	302.754	18.2857	5.26429	8.25714	1	wheat	RFT	mineral	no	conventional	no	timing	no	no	yes	112	4	REN	21.4		22
1552	262	Sowers_1994_Nitrogen	36.79	-108.23	11.7652	302.754	18.2857	5.26429	8.25714	1	wheat	RFT	mineral	no	conventional	no	timing	no	no	yes	112	4	REN	22.2		22
1553	262	Sowers_1994_Nitrogen	36.79	-108.23	11.7652	302.754	18.2857	5.26429	8.25714	1	wheat	RFT	mineral	no	conventional	no	timing	no	no	yes	112	4	REN	20		18.2
1554	262	Sowers_1994_Nitrogen	36.79	-108.23	11.7652	302.754	18.2857	5.26429	8.25714	1	wheat	RFT	mineral	no	conventional	no	timing	no	no	yes	112	4	REN	18.9		18.2
1555	262	Sowers_1994_Nitrogen	36.79	-108.23	11.7652	302.754	18.2857	5.26429	8.25714	1	wheat	RFP	mineral	no	conventional	no	placement	no	yes	no	84	4	REN	21.5		21.7
1556	262	Sowers_1994_Nitrogen	36.79	-108.23	11.7652	302.754	18.2857	5.26429	8.25714	1	wheat	RFP	mineral	no	conventional	no	placement	no	yes	no	84	4	REN	21.7		21.7
1557	262	Sowers_1994_Nitrogen	36.79	-108.23	11.7652	302.754	18.2857	5.26429	8.25714	1	wheat	RFP	mineral	no	conventional	no	placement	no	yes	no	84	4	REN	20.2		18.1
1558	262	Sowers_1994_Nitrogen	36.79	-108.23	11.7652	302.754	18.2857	5.26429	8.25714	1	wheat	RFP	mineral	no	conventional	no	placement	no	yes	no	84	4	REN	20.8		18.1
1559	262	Sowers_1994_Nitrogen	46.75	-117.19	9.50803	627.482	22.6714	19.8071	6.29286	1	wheat	RFT	mineral	no	conventional	no	timing	no	no	yes	84	4	REN	23.5		23.3
1560	262	Sowers_1994_Nitrogen	46.75	-117.19	9.50803	627.482	22.6714	19.8071	6.29286	1	wheat	RFT	mineral	no	conventional	no	timing	no	no	yes	84	4	REN	20.8		18.1
1561	262	Sowers_1994_Nitrogen	46.75	-117.19	9.50803	627.482	22.6714	19.8071	6.29286	1	wheat	RFT	mineral	no	conventional	no	timing	no	no	yes	112	4	REN	21.1		21.1
1562	262	Sowers_1994_Nitrogen	46.75	-117.19	9.50803	627.482	22.6714	19.8071	6.29286	1	wheat	RFT	mineral	no	conventional	no	timing	no	no	yes	112	4	REN	21.1		21.1
1563	262	Sowers_1994_Nitrogen	46.75	-117.19	9.50803	627.482	22.6714	19.8071	6.29286	1	wheat	RFT	mineral	no	conventional	no	timing	no	no	yes	112	4	REN	21		21.1
1564	262	Sowers_1994_Nitrogen	46.75	-117.19	9.50803	627.482	22.6714	19.8071	6.29286	1	wheat	RFT	mineral	no	conventional	no	timing	no	no	yes	112	4	REN	20		18.2
1565	262	Sowers_1994_Nitrogen	46.75	-117.19	9.50803	627.482	22.6714	19.8071	6.29286	1	wheat	RFT	mineral	no	conventional	no	timing	no	no	yes	112	4	REN	19.2		18.6
1566	262	Sowers_1994_Nitrogen	46.75	-117.19	9.50803	627.482	22.6714	19.8071	6.29286	1	wheat	RFT	mineral	no	conventional	no	timing	no	no	yes	112	4	REN	19.2		18.6
1567	262	Sowers_1994_Nitrogen	46.75	-117.19	9.50803	627.482	22.6714	19.8071	6.29286	1	wheat	RFT	mineral	no	conventional	no	timing	no	no	yes	112	4	REN	18.9		18.6
1568	263	Staley, T. E_1995_Maize	39.2	-80.54	12.0125	1487.96	33.0786	30.8429	5.09286	1	maize	ZT	mineral	no	no-till	no	conventional	no	no	no	112	4	REN	57.1429		66.0714
1569	263	Staley, T. E_1995_Maize	39.2	-80.54	12.0125	1487.96	33.0786	30.8429	5.09286	1	maize	ZT	mineral	no	no-till	no	conventional	no	no	no	224	4	REN	48.6607		47.3214
1570	263	Staley, T. E_1995_Maize	39.2	-80.54	12.0125	1487.96	33.0786	30.8429	5.09286	1	maize	ZT	mineral	no	no-till	no	conventional	no	no	no	112	4	REN	58.0357		49.1071
1571	263	Staley, T. E_1995_Maize	39.2	-80.54	12.0125	1487.96	33.0786	30.8429	5.09286	1	maize	ZT	mineral	no	no-till	no	conventional	no	no	no	224	4	REN	42.4107		39.2857
1572	263	Staley, T. E_1995_Maize	39.2	-80.54	12.0125	1487.96	33.0786	30.8429	5.09286	1	maize	ZT	mineral	no	no-till	no	conventional	no	no	no	112	4	REN	70.5357		54.4643
1573	263	Staley, T. E_1995_Maize	39.2	-80.54	12.0125	1487.96	33.0786	30.8429	5.09286	1	maize	ZT	mineral	no	no-till	no	conventional	no	no	no	224	4	REN	49.5536		40.625
1574	264	Su Lin_2010_Effects_Chinese	36.15	117.15	13.3218	671.05	25.8286	7.39286	7.29286	1	maize	EE	enhanced	no	conventional	no	conventional	no	no	no	75	3	REN	62.67		41.73
1575	264	Su Lin_2010_Effects_Chinese	36.15	117.15	13.3218	671.05	25.8286	7.39286	7.29286	1	maize	EE	enhanced	no	conventional	no	conventional	no	no	no	150	3	REN	64.87		47.8
1576	265	Su Wei_2014_The_Chinese	30.46	114.35	17.7452	1396.23	31.4643	15.4143	6.56429	1	rice	RES	mineral	yes	no-till	no	conventional	no	no	no	210	3	REN	32.3		21.3
1577	265	Su Wei_2014_The_Chinese	30.46	114.35	17.7452	1396.23	31.4643	15.4143	6.56429	1	rice	RES	mineral	yes	conventional	no	conventional	no	no	no	210	3	REN	48.9		41.8
1578	265	Su Wei_2014_The_Chinese	30.46	114.35	17.7452	1396.23	31.4643	15.4143	6.56429	1	rice	RES	mineral	yes	no-till	no	conventional	no	no	no	210	3	REN	49.3		49.1
1579	265	Su Wei_2014_The_Chinese	30.46	114.35	17.7452	1396.23	31.4643	15.4143	6.56429	1	rice	ZT	mineral	no	no-till	no	conventional	no	no	no	210	3	REN	49.1		41.8
1580	265	Su Wei_2014_The_Chinese	30.46	114.35	17.7452	1396.23	31.4643	15.4143	6.56429	1	rice	ZT	mineral	yes	no-till	no	conventional	no	no	no	210	3	REN	49.3		48.9
1581	266	Sui_2013_Optimizing	31.65	120.73	16.4069	1236.78	34.0214	20.15	6.39286	2	rice	RFR	mineral	no	conventional	no	rate	yes	no	no	180	3	REN	42.5		27
1582	266	Sui_2013_Optimizing	31.65	120.73	16.4069	1236.78	34.0214	20.15	6.39286	2	rice	RFR	mineral	no	conventional	no	rate	yes	no	no	240	3	REN	38.2		27
1583	266	Sui_2013_Optimizing	31.65	120.73	16.4069	1236.78	34.0214	20.15	6.39286	2	rice	RFR	mineral	no	conventional	no	rate	yes	no	no	180	3	REN	37.4		28.5
1584	266	Sui_2013_Optimizing	31.65	120.73	16.4069	1236.78	34.0214	20.15	6.39286	2	rice	RFR	mineral	no	conventional	no	rate	yes	no	no	240	3	REN	40.6		28.5
1585	267	Sun Hai-jun_2015_Effects_Chinese	31.27	119.9	16.8806	1583.45	28.3714	14.2214	6.92143	1	rice	EE	enhanced	no	conventional	no	conventional	no	no	no	240	3	REN	22	1.5	17.6	2.3
1586	267	Sun Hai-jun_2015_Effects_Chinese	31.27	119.9	16.8806	1583.45	28.3714	14.2214	6.92143	1	rice	EE	enhanced	no	conventional	no	rate	yes	no	no	180	3	REN	25.1	1.5	17.6	2.3
1587	267	Sun Hai-jun_2015_Effects_Chinese	31.27	119.9	16.8806	1583.45	28.3714	14.2214	6.92143	1	rice	RFR	mineral	no	conventional	no	rate	yes	no	no	180	3	REN	17.6	2.3	22.6	1.5
1588	267	Sun Hai-jun_2015_Effects_Chinese	31.27	119.9	16.8806	1583.45	28.3714	14.2214	6.92143	1	rice	RFR	enhanced	no	conventional	no	rate	yes	no	no	180	3	REN	22	1.5	17.6	2.3
1589	268	Sun Hu_2014_Effects_Chinese	36.17	117.15	13.3218	671.05	25.2286	7.40714	7.09286	2	maize	EE	enhanced	no	conventional	no	conventional	no	no	no	300	3	REN	15.52		10.76
1590	268	Sun Hu_2014_Effects_Chinese	36.17	117.15	13.3218	671.05	25.2286	7.40714	7.09286	2	maize	EE	enhanced	no	conventional	no	conventional	no	no	no	300	3	REN	24.97		15.59
1591	268	Sun Hu_2014_Effects_Chinese	36.17	117.15	13.3218	671.05	25.2286	7.40714	7.09286	2	maize	EE	enhanced	no	conventional	no	conventional	no	no	no	300	3	REN	23.39		13.15
1592	268	Sun Hu_2014_Effects_Chinese	36.17	117.15	13.3218	671.05	25.2286	7.40714	7.09286	2	maize	EE	enhanced	no	conventional	no	conventional	no	no	no	300	3	REN	29.45		18.83
1593	268	Sun Hu_2014_Effects_Chinese	36.17	117.15	13.3218	671.05	25.2286	7.40714	7.09286	1	maize	RFP	mineral	no	conventional	no	placement	no	yes	no	300	3	REN	20.29		10.76
1594	268	Sun Hu_2014_Effects_Chinese	36.17	117.15	13.3218	671.05	25.2286	7.40714	7.09286	1	maize	RFP	mineral	no	conventional	no	placement	no	yes	no	300	3	REN	15.59		10.76
1595	268	Sun Hu_2014_Effects_Chinese	36.17	117.15	13.3218	671.05	25.2286	7.40714	7.09286	1	maize	EE	enhanced	no	conventional	no	conventional	no	no	no	300	3	REN	15.09		10.76
1596	268	Sun Hu_2014_Effects_Chinese	36.17	117.15	13.3218	671.05	25.2286	7.40714	7.09286	1	maize	EE	enhanced	no	conventional	no	conventional	no	no	no	300	3	REN	19.24		10.76
1597	268	Sun Hu_2014_Effects_Chinese	36.17	117.15	13.3218	671.05	25.2286	7.40714	7.09286	1	maize	EE	enhanced	no	conventional	no	conventional	no	no	no	300	3	REN	15.52		10.76
1598	268	Sun Hu_2014_Effects_Chinese	36.17	117.15	13.3218	671.05	25.2286	7.40714	7.09286	1	maize	EE	enhanced	no	conventional	no	conventional	no	no	no	300	3	REN	24.97		10.76
1599	268	Sun Hu_2014_Effects_Chinese	36.17	117.15	13.3218	671.05	25.2286	7.40714	7.09286	1	maize	RFP	mineral	no	conventional	no	placement	no	yes	no	300	3	REN	22.66		13.15
1600	268	Sun Hu_2014_Effects_Chinese	36.17	117.15	13.3218	671.05	25.2286	7.40714	7.09286	1	maize	RFP	mineral	no	conventional	no	placement	no	yes	no	300	3	REN	18.83		13.15
1601	268	Sun Hu_2014_Effects_Chinese	36.17	117.15	13.3218	671.05	25.2286	7.40714	7.09286	1	maize	EE	enhanced	no	conventional	no	conventional	no	no	no	300	3	REN	20.42		13.15
1602	268	Sun Hu_2014_Effects_Chinese	36.17	117.15	13.3218	671.05	25.2286	7.40714	7.09286	1	maize	EE	enhanced	no	conventional	no	conventional	no	no	no	300	3	REN	27.57		13.15
1603	268	Sun Hu_2014_Effects_Chinese	36.17	117.15	13.3218	671.05	25.2286	7.40714	7.09286	1	maize	EE	enhanced	no	conventional	no	conventional	no	no	no	300	3	REN	23.39		13.15
1604	268	Sun Hu_2014_Effects_Chinese	36.17	117.15	13.3218	671.05	25.2286	7.40714	7.09286	1	maize	EE	enhanced	no	conventional	no	conventional	no	no	no	300	3	REN	29.45		13.15
1605	270	Sun Ke-gang_2010_Study_Chinese	32.94	114.16	16.2058	803.951	32.3571	11.4857	7.3	1	wheat	EE	enhanced	no	conventional	no	conventional	no	no	no	180	3	REN	42.37		31.27
1606	270	Sun Ke-gang_2010_Study_Chinese	32.94	114.16	16.2058	803.951	32.3571	11.4857	7.3	1	wheat	EE	enhanced	no	conventional	no	conventional	no	no	no	126	3	REN	41.13		31.12
1607	270	Sun Ke-gang_2010_Study_Chinese	32.94	114.16	16.2058	803.951	32.3571	11.4857	7.3	1	wheat	EE	enhanced	no	conventional	no	conventional	no	no	no	90	3	REN	38.04		30.62
1608	270	Sun Ke-gang_2010_Study_Chinese	33.21	113.98	16.1161	751.342	30.7	8.32143	7.46429	1	wheat	EE	enhanced	no	conventional	no	conventional	no	no	no	180	3	REN	46.02		33.32
1609	270	Sun Ke-gang_2010_Study_Chinese	33.21	113.98	16.1161	751.342	30.7	8.32143	7.46429	1	wheat	EE	enhanced	no	conventional	no	conventional	no	no	no	126	3	REN	44.84		35.44
1610	270	Sun Ke-gang_2010_Study_Chinese	33.21	113.98	16.1161	751.342	30.7	8.32143	7.46429	1	wheat	EE	enhanced	no	conventional	no	conventional	no	no	no	90	3	REN	43.97		36.89
1611	271	Sun Lei_2011_Effects_Chinese	45.99	126.76	4.39693	671.987	41.9143	25.2857	6.6	1	rice	RFR	mineral	no	conventional	no	rate	yes	no	no	105	3	REN	49.37		41.03
1612	271	Sun Lei_2011_Effects_Chinese	45.99	126.76	4.39693	671.987	41.9143	25.2857	6.6	1	rice	RFR	enhanced	no	conventional	no	rate	yes	no	no	105	3	REN	53.68		41.03
1613	271	Sun Lei_2011_Effects_Chinese	45.99	126.76	4.39693	671.987	41.9143	25.2857	6.6	1	rice	EE	enhanced	no	conventional	no	conventional	no	no	no	150	3	REN	49.77		41.03
1614	271	Sun Lei_2011_Effects_Chinese	45.99	126.76	4.39693	671.987	41.9143	25.2857	6.6	1	rice	EE	enhanced	no	conventional	no	rate	yes	no	no	105	3	REN	53.68		41.03
1615	272	Sun Shiyou_2011_Effects_Chinese	38.59	116.86	13.6399	601.398	29.2714	6.27143	8.09286	1	wheat	RFR	mineral	no	conventional	no	rate	yes	no	no	180	3	REN	47.9		31.68
1616	272	Sun Shiyou_2011_Effects_Chinese	38.59	116.86	13.6399	601.398	29.2714	6.27143	8.09286	1	wheat	CF	combined	no	conventional	no	rate	yes	no	no	180	3	REN	44.71		31.68
1617	272	Sun Shiyou_2011_Effects_Chinese	38.59	116.86	13.6399	601.398	29.2714	6.27143	8.09286	1	wheat	RES	mineral	yes	conventional	no	rate	yes	no	no	180	3	REN	37.68		31.68
1618	272	Sun Shiyou_2011_Effects_Chinese	38.59	116.86	13.6399	601.398	29.2714	6.27143	8.09286	1	wheat	EE	enhanced	no	conventional	no	rate	yes	no	no	180	3	REN	45.19		31.68
1619	272	Sun Shiyou_2011_Effects_Chinese	38.59	116.86	13.6399	601.398	29.2714	6.27143	8.09286	1	maize	RFR	mineral	no	conventional	no	rate	yes	no	no	150	3	REN	48.38		33.67
1620	272	Sun Shiyou_2011_Effects_Chinese	38.59	116.86	13.6399	601.398	29.2714	6.27143	8.09286	1	maize	CF	combined	no	conventional	no	rate	yes	no	no	150	3	REN	44.33		33.67
1621	272	Sun Shiyou_2011_Effects_Chinese	38.59	116.86	13.6399	601.398	29.2714	6.27143	8.09286	1	maize	RES	mineral	yes	conventional	no	rate	yes	no	no	150	3	REN	38.31		33.67
1622	272	Sun Shiyou_2011_Effects_Chinese	38.59	116.86	13.6399	601.398	29.2714	6.27143	8.09286	1	maize	EE	enhanced	no	conventional	no	rate	yes	no	no	150	3	REN	40.95		33.67
1623	273	Sun Wenyan_2013_Effects_Chinese	37.59	116.95	14.1259	596.509	29.2714	5.52857	8	5	wheat	OF	organic	no	conventional	no	conventional	no	no	no	45	3	REN	33.1		84
1624	273	Sun Wenyan_2013_Effects_Chinese	37.59	116.95	14.1259	596.509	29.2714	5.52857	8	5	wheat	OF	organic	no	conventional	no	conventional	no	no	no	120	3	REN	29.6		95.5
1625	273	Sun Wenyan_2013_Effects_Chinese	37.59	116.95	14.1259	596.509	29.2714	5.52857	8	5	wheat	OF	organic	no	conventional	no	conventional	no	no	no	240	3	REN	28.3		67.2
1626	273	Sun Wenyan_2013_Effects_Chinese	37.59	116.95	14.1259	596.509	29.2714	5.52857	8	5	wheat	CF	combined	no	conventional	no	conventional	no	no	no	90	3	REN	58.5		80.3
1627	273	Sun Wenyan_2013_Effects_Chinese	37.59	116.95	14.1259	596.509	29.2714	5.52857	8	5	wheat	CF	combined	no	conventional	no	conventional	no	no	no	240	3	REN	66.6		67.2
1628	273	Sun Wenyan_2013_Effects_Chinese	37.59	116.95	14.1259	596.509	29.2714	5.52857	8	5	maize	OF	organic	no	conventional	no	conventional	no	no	no	45	3	REN	48.7		80.9
1629	273	Sun Wenyan_2013_Effects_Chinese	37.59	116.95	14.1259	596.509	29.2714	5.52857	8	5	maize	OF	organic	no	conventional	no	conventional	no	no	no	120	3	REN	46.5		74.3
1630	273	Sun Wenyan_2013_Effects_Chinese	37.59	116.95	14.1259	596.509	29.2714	5.52857	8	5	maize	OF	organic	no	conventional	no	conventional	no	no	no	240	3	REN	38.3		45.3
1631	273	Sun Wenyan_2013_Effects_Chinese	37.59	116.95	14.1259	596.509	29.2714	5.52857	8	5	maize	CF	combined	no	conventional	no	conventional	no	no	no	90	3	REN	66.7		81.7
1632	273	Sun Wenyan_2013_Effects_Chinese	37.59	116.95	14.1259	596.509	29.2714	5.52857	8	5	maize	CF	combined	no	conventional	no	conventional	no	no	no	240	3	REN	46.2		45.3
1633	274	Sun Xi-fa_2009_Effects_Chinese	31.02	104.02	16.1834	923.865	29.4429	14.4929	6.65714	1	rice	RFT	mineral	no	conventional	no	timing	no	no	yes	180	3	REN	19.24		16.01
1634	274	Sun Xi-fa_2009_Effects_Chinese	31.02	104.02	16.1834	923.865	29.4429	14.4929	6.65714	1	rice	EE	enhanced	no	conventional	no	conventional	no	no	no	180	3	REN	20.25		16.01
1635	274	Sun Xi-fa_2009_Effects_Chinese	31.02	104.02	16.1834	923.865	29.4429	14.4929	6.65714	1	rice	RFR	mineral	no	conventional	no	rate	yes	no	no	150	3	REN	26.29		19.24
1636	274	Sun Xi-fa_2009_Effects_Chinese	31.02	104.02	16.1834	923.865	29.4429	14.4929	6.65714	1	rice	RFR	mineral	no	conventional	no	rate	yes	no	no	120	3	REN	27.87		19.24
1637	274	Sun Xi-fa_2009_Effects_Chinese	31.02	104.02	16.1834	923.865	29.4429	14.4929	6.65714	1	rice	RFR	mineral	no	conventional	no	rate	yes	no	no	90	3	REN	33.13		19.24
1638	275	SUN，Hai-jun_2015_Effect_Chinese	31.27	119.9	16.8806	1583.45	28.3714	14.2214	6.92143	2	rice	EE	enhanced	no	conventional	no	conventional	no	no	no	180	3	REN	22	1.5	17.6	2.3
1639	275	SUN，Hai-jun_2015_Effect_Chinese	31.27	119.9	16.8806	1583.45	28.3714	14.2214	6.92143	2	rice	EE	enhanced	no	conventional	no	conventional	no	no	no	240	3	REN	25.1	1.5	22.6	1.5
1640	276	Sun_2015_Rice	31.27	119.9	16.8806	1583.45	28.3714	14.2214	6.92143	2	rice	EE	enhanced	no	conventional	no	conventional	no	no	no	180	3	REN	37.5	2.6	32.3	2.5
1641	276	Sun_2015_Rice	31.27	119.9	16.8806	1583.45	28.3714	14.2214	6.92143	2	rice	EE	enhanced	no	conventional	no	conventional	no	no	no	240	3	REN	36.1	4.3	35	4
1642	276	Sun_2015_Rice	31.27	119.9	16.8806	1583.45	28.3714	14.2214	6.92143	2	rice	EE	enhanced	no	conventional	no	conventional	no	no	no	180	3	REN	38.2	0.9	29.7	2.9
1643	276	Sun_2015_Rice	31.27	119.9	16.8806	1583.45	28.3714	14.2214	6.92143	2	rice	EE	enhanced	no	conventional	no	conventional	no	no	no	240	3	REN	37.2	1.4	37.1	1.3
1644	277	Sweeney_1993_Fertilizer	37.54	-95.3	15.0569	1072	32.8071	17.8429	6.46429	2	wheat	RFP	mineral	no	conventional	no	placement	no	yes	no	168	3	REN	46.5929		42.2214
1645	277	Sweeney_1993_Fertilizer	37.54	-95.3	15.0569	1072	32.8071	17.8429	6.46429	2	wheat	RFP	mineral	no	conventional	no	placement	no	yes	no	168	3	REN	61.6577		42.2214
1646	278	Tang Mao-yan_2006_Growth_Chinese	23.85	108.3	19.3964	1895.88	32.0071	23.6786	5.5	1	rice	RES	mineral	yes	no-till	no	conventional	no	no	no	195	3	REN	26.18		23.59
1647	278	Tang Mao-yan_2006_Growth_Chinese	23.85	108.3	19.3964	1895.88	32.0071	23.6786	5.5	1	rice	RES	mineral	yes	conventional	no	conventional	no	no	no	195	3	REN	38.95		34.85
1648	278	Tang Mao-yan_2006_Growth_Chinese	23.85	108.3	19.3964	1895.88	32.0071	23.6786	5.5	1	rice	ZT	mineral	yes	no-till	no	conventional	no	no	no	195	3	REN	26.18		38.95
1649	278	Tang Mao-yan_2006_Growth_Chinese	23.85	108.3	19.3964	1895.88	32.0071	23.6786	5.5	1	rice	ZT	mineral	no	no-till	no	conventional	no	no	no	195	3	REN	23.59		34.85
1650	279	Tao_2014_Potential	32.63	110.62	14.2919	863.302	27.8286	11.4143	7.09286	4	rice	EE	enhanced	no	conventional	no	conventional	no	no	no	150	3	REN	37.75	2.75	34.5	1.5
1651	279	Tao_2014_Potential	32.63	110.62	14.2919	863.302	27.8286	11.4143	7.09286	4	rice	EE	enhanced	no	conventional	no	conventional	no	no	no	150	3	REN	40.5	2.5	34.5	1.5
1652	279	Tao_2014_Potential	32.63	110.62	14.2919	863.302	27.8286	11.4143	7.09286	6	rice	OF	organic	no	conventional	no	conventional	no	no	no	150	3	REN	19.558	2.1547	21.7127	0.9945
1653	279	Tao_2014_Potential	32.63	110.62	14.2919	863.302	27.8286	11.4143	7.09286	6	rice	CF	combined	no	conventional	no	conventional	no	no	no	150	3	REN	26.0221	1.326	21.7127	0.9945
1654	280	Timmons_1991_Residual	42.02	-93.78	9.85712	1046.58	32.6857	22.9786	6.66429	1	maize	RT	mineral	no	reduced	no	conventional	no	no	no	212	3	REN	16		23
1655	280	Timmons_1991_Residual	42.02	-93.78	9.85712	1046.58	32.6857	22.9786	6.66429	1	maize	RT	mineral	no	reduced	no	conventional	no	no	no	208	3	REN	47		39
1656	280	Timmons_1991_Residual	42.02	-93.78	9.85712	1046.58	32.6857	22.9786	6.66429	1	maize	RT	mineral	no	reduced	no	conventional	no	no	no	208	3	REN	39		23
1657	280	Timmons_1991_Residual	42.02	-93.78	9.85712	1046.58	32.6857	22.9786	6.66429	1	maize	RT	mineral	no	reduced	no	conventional	no	no	no	208	3	REN	47		16
1658	281	Tirol-Padre_2005_Enhancing	36.05	140.09	14.8393	1465.53	12.9071	29.7929	6.12143	1	rice	RES	mineral	yes	conventional	no	conventional	no	no	no	70	3	REN	85.7143		60
1659	281	Tirol-Padre_2005_Enhancing	36.05	140.09	14.8393	1465.53	12.9071	29.7929	6.12143	1	rice	RES	mineral	yes	conventional	no	conventional	no	no	no	70	3	REN	88.5714		60
1660	281	Tirol-Padre_2005_Enhancing	36.05	140.09	14.8393	1465.53	12.9071	29.7929	6.12143	1	rice	CC	mineral	no	conventional	yes	conventional	no	no	no	70	3	REN	78.5714		60
1661	282	Tomar_1981_Fate	49.18	-98.1	4.11713	638.037	27.9	27.8571	7.18571	1	wheat	RFP	mineral	no	conventional	no	placement	no	yes	no	100	4	REN	42		22.8
1662	282	Tomar_1981_Fate	49.18	-98.1	4.11713	638.037	27.9	27.8571	7.18571	1	wheat	RFP	mineral	no	conventional	no	placement	no	yes	no	100	4	REN	49		29
1663	282	Tomar_1981_Fate	49.18	-98.1	4.11713	638.037	27.9	27.8571	7.18571	1	wheat	RFP	mineral	no	conventional	no	placement	no	yes	no	100	4	REN	53.1		42.8
1667	284	Varvel_1991_Nitrogen	41.38	-96.48	11.0228	927.148	35.1857	14.7929	6.3	4	wheat	ROT	mineral	no	conventional	yes	conventional	no	no	no	90	3	REN	61.2		77
1668	284	Varvel_1991_Nitrogen	41.38	-96.48	11.0228	927.148	35.1857	14.7929	6.3	4	wheat	ROT	mineral	no	conventional	yes	conventional	no	no	no	180	3	REN	54.6		52.8
1669	285	Venterea_2011_Fertilizer	44.75	-93.07	7.89437	956.924	17.8357	16.4357	6.1	3	maize	EE	enhanced	no	conventional	no	conventional	no	no	no	146	4	REN	25	6.3	36	4
1670	285	Venterea_2011_Fertilizer	44.75	-93.07	7.89437	956.924	17.8357	16.4357	6.1	3	maize	EE	enhanced	no	conventional	no	conventional	no	no	no	146	4	REN	38	6.5	36	4
1671	285	Venterea_2011_Fertilizer	44.75	-93.07	7.89437	956.924	17.8357	16.4357	6.1	3	maize	EE	enhanced	no	conventional	no	conventional	no	no	no	146	4	REN	27	8.6	44	12.8
1672	285	Venterea_2011_Fertilizer	44.75	-93.07	7.89437	956.924	17.8357	16.4357	6.1	3	maize	EE	enhanced	no	conventional	no	conventional	no	no	no	146	4	REN	51	9.6	44	12.8
1673	285	Venterea_2011_Fertilizer	44.75	-93.07	7.89437	956.924	17.8357	16.4357	6.1	3	maize	EE	enhanced	no	conventional	no	conventional	no	no	no	146	4	REN	66	5.2	65	7.2
1674	285	Venterea_2011_Fertilizer	44.75	-93.07	7.89437	956.924	17.8357	16.4357	6.1	3	maize	EE	enhanced	no	conventional	no	conventional	no	no	no	146	4	REN	54	5.4	65	7.2
1675	285	Venterea_2011_Fertilizer	44.75	-93.07	7.89437	956.924	17.8357	16.4357	6.1	3	maize	ZT	mineral	no	no-till	no	conventional	no	no	no	146	4	REN	55.4795		41.0959
1676	285	Venterea_2011_Fertilizer	44.75	-93.07	7.89437	956.924	17.8357	16.4357	6.1	3	maize	ZT	mineral	no	no-till	no	conventional	no	no	no	146	4	REN	47.2603		31.5068
1677	285	Venterea_2011_Fertilizer	44.75	-93.07	7.89437	956.924	17.8357	16.4357	6.1	3	maize	ZT	mineral	no	no-till	no	conventional	no	no	no	146	4	REN	61.6438		33.5616
1678	286	Villar_2010_Use	41.67	0.92	15.4522	462.189	30.0286	15.3286	7.88571	2	wheat	EE	enhanced	no	conventional	no	conventional	no	no	no	75	3	REN	13.7		20.2
1679	286	Villar_2010_Use	41.67	0.92	15.4522	462.189	30.0286	15.3286	7.88571	2	wheat	EE	enhanced	no	conventional	no	conventional	no	no	no	75	3	REN	24.5		20.2
1680	286	Villar_2010_Use	41.67	0.92	15.4522	462.189	30.0286	15.3286	7.88571	2	wheat	OF	organic	no	conventional	no	conventional	no	no	no	75	3	REN	20.2		38.9
1681	286	Villar_2010_Use	41.67	0.92	15.4522	462.189	30.0286	15.3286	7.88571	2	wheat	CF	combined	no	conventional	no	conventional	no	no	no	75	3	REN	29.8		38.9
1682	287	Walsh_2012_Effect	34.32	-97.06	17.8822	943.451	26.1571	13.4357	6.79286	1	maize	RFT	mineral	no	conventional	no	timing	no	no	yes	180	3	REN	10		5
1683	287	Walsh_2012_Effect	34.32	-97.06	17.8822	943.451	26.1571	13.4357	6.79286	1	maize	RFT	mineral	no	conventional	no	timing	no	no	yes	180	3	REN	10		5
1684	287	Walsh_2012_Effect	34.32	-97.06	17.8822	943.451	26.1571	13.4357	6.79286	1	maize	RFT	mineral	no	conventional	no	timing	no	no	yes	180	3	REN	7		5
1685	287	Walsh_2012_Effect	34.32	-97.06	17.8822	943.451	26.1571	13.4357	6.79286	1	maize	RFT	mineral	no	conventional	no	timing	no	no	yes	90	3	REN	15		7
1686	287	Walsh_2012_Effect	34.32	-97.06	17.8822	943.451	26.1571	13.4357	6.79286	1	maize	RFT	mineral	no	conventional	no	timing	no	no	yes	90	3	REN	17		7
1687	287	Walsh_2012_Effect	36.14	-97.08	16.6951	866.349	30.8643	11.9857	6.05714	1	maize	RFT	mineral	no	conventional	no	timing	no	no	yes	180	3	REN	35		28
1688	287	Walsh_2012_Effect	36.14	-97.08	16.6951	866.349	30.8643	11.9857	6.05714	1	maize	RFT	mineral	no	conventional	no	timing	no	no	yes	180	3	REN	35		28
1689	287	Walsh_2012_Effect	36.14	-97.08	16.6951	866.349	30.8643	11.9857	6.05714	1	maize	RFT	mineral	no	conventional	no	timing	no	no	yes	180	3	REN	33		28
1690	287	Walsh_2012_Effect	36.14	-97.08	16.6951	866.349	30.8643	11.9857	6.05714	1	maize	RFT	mineral	no	conventional	no	timing	no	no	yes	90	3	REN	48		37
1691	287	Walsh_2012_Effect	36.14	-97.08	16.6951	866.349	30.8643	11.9857	6.05714	1	maize	RFT	mineral	no	conventional	no	timing	no	no	yes	90	3	REN	41		37
1692	287	Walsh_2012_Effect	37.13	-97.2	15.4927	883.792	31.2571	12.1071	6.05714	1	maize	RFT	mineral	no	conventional	no	timing	no	no	yes	180	3	REN	34		28
1693	287	Walsh_2012_Effect	37.13	-97.2	15.4927	883.792	31.2571	12.1071	6.05714	1	maize	RFT	mineral	no	conventional	no	timing	no	no	yes	180	3	REN	30		28
1694	287	Walsh_2012_Effect	37.13	-97.2	15.4927	883.792	31.2571	12.1071	6.05714	1	maize	RFT	mineral	no	conventional	no	timing	no	no	yes	180	3	REN	28		28
1695	287	Walsh_2012_Effect	37.13	-97.2	15.4927	883.792	31.2571	12.1071	6.05714	1	maize	RFT	mineral	no	conventional	no	timing	no	no	yes	90	3	REN	53		42
1696	287	Walsh_2012_Effect	37.13	-97.2	15.4927	883.792	31.2571	12.1071	6.05714	1	maize	RFT	mineral	no	conventional	no	timing	no	no	yes	90	3	REN	51		42
1725	290	Wang Chuan_2011_Effects_Chinese	36.83	116.56	14.5962	560.937	27.2429	6.46429	7.89286	2	wheat	RFP	mineral	no	conventional	no	placement	no	yes	no	225	3	REN	19.24		15.7
1726	290	Wang Chuan_2011_Effects_Chinese	36.83	116.56	14.5962	560.937	27.2429	6.46429	7.89286	2	wheat	RFP	mineral	no	conventional	no	placement	no	yes	no	225	3	REN	13.4		15.7
1727	290	Wang Chuan_2011_Effects_Chinese	36.83	116.56	14.5962	560.937	27.2429	6.46429	7.89286	2	maize	RFP	mineral	no	conventional	no	placement	no	yes	no	225	3	REN	12.65		9.84
1728	290	Wang Chuan_2011_Effects_Chinese	36.83	116.56	14.5962	560.937	27.2429	6.46429	7.89286	2	maize	RFP	mineral	no	conventional	no	placement	no	yes	no	225	3	REN	11.14		9.84
1729	291	Wang Chun-hu_2009_The_Chinese	35.51	113.77	14.9372	563.978	23.2643	8.3	7.8	1	maize	RFR	mineral	no	conventional	no	rate	yes	no	no	225	3	REN	35.4222		20.3178
1730	291	Wang Chun-hu_2009_The_Chinese	35.51	113.77	14.9372	563.978	23.2643	8.3	7.8	1	maize	RFR	mineral	no	conventional	no	rate	yes	no	no	112.5	3	REN	50.1511		20.3178
1731	292	Wang Duan_2015_Characteristics_Chinese	45.52	127.03	4.17686	741.029	29.3714	22.7643	6.49286	1	maize	EE	enhanced	no	conventional	no	conventional	no	no	no	93.75	3	REN	51		30
1732	292	Wang Duan_2015_Characteristics_Chinese	45.52	127.03	4.17686	741.029	29.3714	22.7643	6.49286	1	maize	EE	enhanced	no	conventional	no	conventional	no	no	no	187.5	3	REN	35		38
1733	293	Wang Duan_2015_Characteristics_Chinese	26.23	119.07	18.4921	1652.99	26.7071	13.8643	5.96429	1	rice	RES	mineral	yes	conventional	no	conventional	no	no	no	135	3	REN	34.7		34.9
1734	294	Wang Gui-qin_2009_Pilot_Chinese	31.65	117.78	16.6493	1294.55	36.2071	10.15	6.85714	1	wheat	RFR	mineral	no	conventional	no	rate	yes	no	no	210	3	REN	35.68		26.47
1735	294	Wang Gui-qin_2009_Pilot_Chinese	31.65	117.78	16.6493	1294.55	36.2071	10.15	6.85714	1	wheat	RFR	mineral	no	conventional	no	rate	yes	no	no	150	3	REN	33.66		26.47
1736	294	Wang Gui-qin_2009_Pilot_Chinese	31.65	117.78	16.6493	1294.55	36.2071	10.15	6.85714	1	wheat	RES	mineral	yes	conventional	no	rate	yes	no	no	210	3	REN	36.25		26.47
1737	295	wang Heng_2011_Effect_Chinese	43.63	124.98	5.93676	741.416	29.2429	13.0214	7.1	1	maize	EE	enhanced	no	conventional	no	conventional	no	no	no	210	3	REN	50.4		43.3
1738	295	wang Heng_2011_Effect_Chinese	43.63	124.98	5.93676	741.416	29.2429	13.0214	7.1	1	maize	EE	enhanced	no	conventional	no	rate	yes	no	no	157.5	3	REN	57		43.3
1739	295	wang Heng_2011_Effect_Chinese	43.63	124.98	5.93676	741.416	29.2429	13.0214	7.1	1	maize	RFR	mineral	no	conventional	no	rate	yes	no	no	157.5	3	REN	53		43.3
1740	295	wang Heng_2011_Effect_Chinese	43.63	124.98	5.93676	741.416	29.2429	13.0214	7.1	1	maize	RFR	enhanced	no	conventional	no	rate	yes	no	no	157.5	3	REN	57.3		43.3
1741	296	wang Kun_2010_Effects_Chinese	35.66	114.29	15.5819	560.989	19.9786	6.8	8.09286	2	wheat	EE	enhanced	no	conventional	no	conventional	no	no	no	250	3	REN	27.09		17.63
1742	296	wang Kun_2010_Effects_Chinese	35.66	114.29	15.5819	560.989	19.9786	6.8	8.09286	2	wheat	EE	enhanced	no	conventional	no	rate	yes	no	no	200	3	REN	14.11		17.63
1743	296	wang Kun_2010_Effects_Chinese	35.66	114.29	15.5819	560.989	19.9786	6.8	8.09286	2	wheat	EE	enhanced	no	conventional	no	rate	yes	no	no	150	3	REN	30.82		17.63
1744	296	wang Kun_2010_Effects_Chinese	35.66	114.29	15.5819	560.989	19.9786	6.8	8.09286	2	wheat	RFR	mineral	no	conventional	no	rate	yes	no	no	200	3	REN	22		17.63
1745	296	wang Kun_2010_Effects_Chinese	35.66	114.29	15.5819	560.989	19.9786	6.8	8.09286	2	wheat	RFR	enhanced	no	conventional	no	rate	yes	no	no	200	3	REN	14.11		17.63
1746	296	wang Kun_2010_Effects_Chinese	35.66	114.29	15.5819	560.989	19.9786	6.8	8.09286	2	wheat	RFR	enhanced	no	conventional	no	rate	yes	no	no	150	3	REN	33.98		17.63
1747	296	wang Kun_2010_Effects_Chinese	35.66	114.29	15.5819	560.989	19.9786	6.8	8.09286	2	wheat	RFR	enhanced	no	conventional	no	rate	yes	no	no	150	3	REN	30.82		17.63
1748	296	wang Kun_2010_Effects_Chinese	35.66	114.29	15.5819	560.989	19.9786	6.8	8.09286	2	maize	EE	enhanced	no	conventional	no	conventional	no	no	no	200	3	REN	28.42		25.29
1749	296	wang Kun_2010_Effects_Chinese	35.66	114.29	15.5819	560.989	19.9786	6.8	8.09286	2	maize	EE	enhanced	no	conventional	no	rate	yes	no	no	160	3	REN	31.72		25.29
1750	296	wang Kun_2010_Effects_Chinese	35.66	114.29	15.5819	560.989	19.9786	6.8	8.09286	2	maize	EE	enhanced	no	conventional	no	rate	yes	no	no	120	3	REN	44.43		25.29
1751	296	wang Kun_2010_Effects_Chinese	35.66	114.29	15.5819	560.989	19.9786	6.8	8.09286	2	maize	RFR	mineral	no	conventional	no	rate	yes	no	no	160	3	REN	27.94		25.29
1752	296	wang Kun_2010_Effects_Chinese	35.66	114.29	15.5819	560.989	19.9786	6.8	8.09286	2	maize	RFR	enhanced	no	conventional	no	rate	yes	no	no	160	3	REN	31.72		25.29
1753	296	wang Kun_2010_Effects_Chinese	35.66	114.29	15.5819	560.989	19.9786	6.8	8.09286	2	maize	RFR	enhanced	no	conventional	no	rate	yes	no	no	120	3	REN	26.73		25.29
1754	296	wang Kun_2010_Effects_Chinese	35.66	114.29	15.5819	560.989	19.9786	6.8	8.09286	2	maize	RFR	enhanced	no	conventional	no	rate	yes	no	no	120	3	REN	44.43		25.29
1755	297	Wang Ling li_2012_Soil_Chinese	46.52	132.95	2.95059	774.998	31.4714	37.4214	6.4	1	maize	EE	enhanced	no	conventional	no	conventional	no	no	no	165	3	REN	35.25		27.45
1756	297	Wang Ling li_2012_Soil_Chinese	46.52	132.95	2.95059	774.998	31.4714	37.4214	6.4	1	maize	RFR	mineral	no	conventional	no	rate	yes	no	no	132	3	REN	35.59		35.25
1757	297	Wang Ling li_2012_Soil_Chinese	46.52	132.95	2.95059	774.998	31.4714	37.4214	6.4	1	maize	RFR	mineral	no	conventional	no	rate	yes	no	no	99	3	REN	32.54		35.25
1758	298	wang Qiang_2007_Effect_Chinese	34.8	113.71	16.0094	614.864	19.9429	7.62143	7.96429	1	wheat	RFT	mineral	no	conventional	no	timing	no	no	yes	210	3	REN	36.78		24.35
1759	298	wang Qiang_2007_Effect_Chinese	34.8	113.71	16.0094	614.864	19.9429	7.62143	7.96429	1	wheat	EE	enhanced	no	conventional	no	conventional	no	no	no	210	3	REN	34.56		24.35
1760	298	wang Qiang_2007_Effect_Chinese	34.8	113.71	16.0094	614.864	19.9429	7.62143	7.96429	1	wheat	EE	enhanced	no	conventional	no	conventional	no	no	no	210	3	REN	35.92		24.35
1761	298	wang Qiang_2007_Effect_Chinese	34.8	113.71	16.0094	614.864	19.9429	7.62143	7.96429	1	wheat	EE	enhanced	no	conventional	no	conventional	no	no	no	210	3	REN	30.53		24.35
1762	299	Wang Qiujun_2009_Effects_Chinese	31.59	120.91	16.4903	1229.41	25.0429	14.1714	7.52143	1	wheat	CF	combined	no	conventional	no	conventional	no	no	no	162	3	REN	48.8		36.1
1763	299	Wang Qiujun_2009_Effects_Chinese	31.59	120.91	16.4903	1229.41	25.0429	14.1714	7.52143	1	wheat	CF	combined	no	conventional	no	conventional	no	no	no	162	3	REN	48.5		36.1
1764	299	Wang Qiujun_2009_Effects_Chinese	31.59	120.91	16.4903	1229.41	25.0429	14.1714	7.52143	1	wheat	CF	combined	no	conventional	no	conventional	no	no	no	162	3	REN	47.8		36.1
1765	300	Wang Qiujun_2012_Effects_Chinese	31.59	120.91	16.4903	1229.41	25.0429	14.1714	7.52143	3	wheat	CF	combined	no	conventional	no	conventional	no	no	no	180	3	REN	27.3		33.7
1766	300	Wang Qiujun_2012_Effects_Chinese	31.59	120.91	16.4903	1229.41	25.0429	14.1714	7.52143	3	wheat	CF	combined	no	conventional	no	conventional	no	no	no	180	3	REN	36.5		34.5
1767	300	Wang Qiujun_2012_Effects_Chinese	31.59	120.91	16.4903	1229.41	25.0429	14.1714	7.52143	3	wheat	CF	combined	no	conventional	no	conventional	no	no	no	180	3	REN	45.8		35.8
1768	300	Wang Qiujun_2012_Effects_Chinese	31.59	120.91	16.4903	1229.41	25.0429	14.1714	7.52143	3	rice	CF	combined	no	conventional	no	conventional	no	no	no	180	3	REN	44		33.8
1769	300	Wang Qiujun_2012_Effects_Chinese	31.59	120.91	16.4903	1229.41	25.0429	14.1714	7.52143	3	rice	CF	combined	no	conventional	no	conventional	no	no	no	180	3	REN	43.4		35.5
1770	300	Wang Qiujun_2012_Effects_Chinese	31.59	120.91	16.4903	1229.41	25.0429	14.1714	7.52143	3	rice	CF	combined	no	conventional	no	conventional	no	no	no	180	3	REN	43.5		36.9
1771	301	Wang Qi-Xian_2006_Effect_Chinese	37.62	116.43	14.2786	545.482	25.4571	5.12857	8.05714	1	wheat	RFR	mineral	no	conventional	no	rate	yes	no	no	270	3	REN	61		63
1772	301	Wang Qi-Xian_2006_Effect_Chinese	37.62	116.43	14.2786	545.482	25.4571	5.12857	8.05714	1	wheat	RFR	mineral	no	conventional	no	rate	yes	no	no	180	3	REN	56		63
1773	301	Wang Qi-Xian_2006_Effect_Chinese	37.62	116.43	14.2786	545.482	25.4571	5.12857	8.05714	1	wheat	RFR	mineral	no	conventional	no	rate	yes	no	no	90	3	REN	55		63
1774	302	Wang Shao_2016_Fate	35.2	107.8	11.7439	630.044	25.2857	8.42143	8.09286	2	maize	RFT	mineral	no	conventional	no	timing	no	no	yes	225	3	REN	37.2		27.1
1775	302	Wang Shao_2016_Fate	35.2	107.8	11.7439	630.044	25.2857	8.42143	8.09286	2	maize	RFT	mineral	no	conventional	no	timing	no	no	yes	225	3	REN	46.4		27.1
1776	302	Wang Shao_2016_Fate	35.2	107.8	11.7439	630.044	25.2857	8.42143	8.09286	2	maize	RFT	mineral	no	conventional	no	timing	no	no	yes	225	3	REN	57.3		44.2
1777	302	Wang Shao_2016_Fate	35.2	107.8	11.7439	630.044	25.2857	8.42143	8.09286	2	maize	RFT	mineral	no	conventional	no	timing	no	no	yes	225	3	REN	64.9		44.2
1778	303	Wang Xiao-ming_2011_Effect_Chinese	34.87	114.76	15.5592	628.912	17.9	4.42857	8.29286	2	wheat	RFT	mineral	no	conventional	no	timing	no	no	yes	200	4	REN	64		63
1779	303	Wang Xiao-ming_2011_Effect_Chinese	34.87	114.76	15.5592	628.912	17.9	4.42857	8.29286	2	wheat	EE	enhanced	no	conventional	no	conventional	no	no	no	200	4	REN	68		63
1780	303	Wang Xiao-ming_2011_Effect_Chinese	34.87	114.76	15.5592	628.912	17.9	4.42857	8.29286	2	wheat	RFT	mineral	no	conventional	no	timing	no	no	yes	250	4	REN	63		57
1781	303	Wang Xiao-ming_2011_Effect_Chinese	34.87	114.76	15.5592	628.912	17.9	4.42857	8.29286	2	wheat	EE	enhanced	no	conventional	no	conventional	no	no	no	250	4	REN	63		57
1782	303	Wang Xiao-ming_2011_Effect_Chinese	34.87	114.76	15.5592	628.912	17.9	4.42857	8.29286	2	wheat	RFT	mineral	no	conventional	no	timing	no	no	yes	200	4	REN	62		57
1783	303	Wang Xiao-ming_2011_Effect_Chinese	34.87	114.76	15.5592	628.912	17.9	4.42857	8.29286	2	wheat	EE	enhanced	no	conventional	no	conventional	no	no	no	200	4	REN	58		57
1784	303	Wang Xiao-ming_2011_Effect_Chinese	34.87	114.76	15.5592	628.912	17.9	4.42857	8.29286	2	wheat	RFT	mineral	no	conventional	no	timing	no	no	yes	250	4	REN	51		51
1785	303	Wang Xiao-ming_2011_Effect_Chinese	34.87	114.76	15.5592	628.912	17.9	4.42857	8.29286	2	wheat	EE	enhanced	no	conventional	no	conventional	no	no	no	250	4	REN	52		51
1786	303	Wang Xiao-ming_2011_Effect_Chinese	34.87	114.76	15.5592	628.912	17.9	4.42857	8.29286	2	maize	RFT	mineral	no	conventional	no	timing	no	no	yes	160	4	REN	60		49
1787	303	Wang Xiao-ming_2011_Effect_Chinese	34.87	114.76	15.5592	628.912	17.9	4.42857	8.29286	2	maize	EE	enhanced	no	conventional	no	conventional	no	no	no	200	4	REN	55		49
1788	303	Wang Xiao-ming_2011_Effect_Chinese	34.87	114.76	15.5592	628.912	17.9	4.42857	8.29286	2	maize	RFT	mineral	no	conventional	no	timing	no	no	yes	160	4	REN	61		51
1789	303	Wang Xiao-ming_2011_Effect_Chinese	34.87	114.76	15.5592	628.912	17.9	4.42857	8.29286	2	maize	EE	enhanced	no	conventional	no	conventional	no	no	no	200	4	REN	56		51
1790	303	Wang Xiao-ming_2011_Effect_Chinese	34.87	114.76	15.5592	628.912	17.9	4.42857	8.29286	2	maize	RFT	mineral	no	conventional	no	timing	no	no	yes	160	4	REN	65		58
1791	303	Wang Xiao-ming_2011_Effect_Chinese	34.87	114.76	15.5592	628.912	17.9	4.42857	8.29286	2	maize	EE	enhanced	no	conventional	no	conventional	no	no	no	200	4	REN	66		58
1792	303	Wang Xiao-ming_2011_Effect_Chinese	34.87	114.76	15.5592	628.912	17.9	4.42857	8.29286	2	maize	RFT	mineral	no	conventional	no	timing	no	no	yes	160	4	REN	53		50
1793	303	Wang Xiao-ming_2011_Effect_Chinese	34.87	114.76	15.5592	628.912	17.9	4.42857	8.29286	2	maize	EE	enhanced	no	conventional	no	conventional	no	no	no	200	4	REN	56		50
1794	303	Wang Xiao-ming_2011_Effect_Chinese	34.87	114.76	15.5592	628.912	17.9	4.42857	8.29286	2	wheat	RFR	mineral	no	conventional	no	rate	yes	no	no	200	4	REN	63		57
1795	303	Wang Xiao-ming_2011_Effect_Chinese	34.87	114.76	15.5592	628.912	17.9	4.42857	8.29286	2	wheat	RFR	mineral	no	conventional	no	rate	yes	no	no	200	4	REN	69		61
1796	303	Wang Xiao-ming_2011_Effect_Chinese	34.87	114.76	15.5592	628.912	17.9	4.42857	8.29286	2	wheat	RFR	mineral	no	conventional	no	rate	yes	no	no	200	4	REN	64		63
1797	303	Wang Xiao-ming_2011_Effect_Chinese	34.87	114.76	15.5592	628.912	17.9	4.42857	8.29286	2	wheat	RFR	mineral	no	conventional	no	rate	yes	no	no	200	4	REN	68		63
1798	303	Wang Xiao-ming_2011_Effect_Chinese	34.87	114.76	15.5592	628.912	17.9	4.42857	8.29286	2	wheat	RFR	mineral	no	conventional	no	rate	yes	no	no	200	4	REN	57		51
1799	303	Wang Xiao-ming_2011_Effect_Chinese	34.87	114.76	15.5592	628.912	17.9	4.42857	8.29286	2	wheat	RFR	mineral	no	conventional	no	rate	yes	no	no	200	4	REN	63		51
1800	303	Wang Xiao-ming_2011_Effect_Chinese	34.87	114.76	15.5592	628.912	17.9	4.42857	8.29286	2	wheat	RFR	mineral	no	conventional	no	rate	yes	no	no	200	4	REN	62		51
1801	303	Wang Xiao-ming_2011_Effect_Chinese	34.87	114.76	15.5592	628.912	17.9	4.42857	8.29286	2	wheat	RFR	mineral	no	conventional	no	rate	yes	no	no	200	4	REN	58		52
1802	303	Wang Xiao-ming_2011_Effect_Chinese	34.87	114.76	15.5592	628.912	17.9	4.42857	8.29286	2	maize	RFR	mineral	no	conventional	no	rate	yes	no	no	160	4	REN	49		51
1803	303	Wang Xiao-ming_2011_Effect_Chinese	34.87	114.76	15.5592	628.912	17.9	4.42857	8.29286	2	maize	RFR	mineral	no	conventional	no	rate	yes	no	no	160	4	REN	65		59
1804	303	Wang Xiao-ming_2011_Effect_Chinese	34.87	114.76	15.5592	628.912	17.9	4.42857	8.29286	2	maize	RFR	mineral	no	conventional	no	rate	yes	no	no	160	4	REN	60		61
1805	303	Wang Xiao-ming_2011_Effect_Chinese	34.87	114.76	15.5592	628.912	17.9	4.42857	8.29286	2	maize	RFR	mineral	no	conventional	no	rate	yes	no	no	160	4	REN	55		56
1806	303	Wang Xiao-ming_2011_Effect_Chinese	34.87	114.76	15.5592	628.912	17.9	4.42857	8.29286	2	maize	RFR	mineral	no	conventional	no	rate	yes	no	no	160	4	REN	58		50
1807	303	Wang Xiao-ming_2011_Effect_Chinese	34.87	114.76	15.5592	628.912	17.9	4.42857	8.29286	2	maize	RFR	mineral	no	conventional	no	rate	yes	no	no	160	4	REN	62		58
1808	303	Wang Xiao-ming_2011_Effect_Chinese	34.87	114.76	15.5592	628.912	17.9	4.42857	8.29286	2	maize	RFR	mineral	no	conventional	no	rate	yes	no	no	160	4	REN	65		53
1809	303	Wang Xiao-ming_2011_Effect_Chinese	34.87	114.76	15.5592	628.912	17.9	4.42857	8.29286	2	maize	RFR	mineral	no	conventional	no	rate	yes	no	no	160	4	REN	66		56
1810	304	Wang Xiao-qi_2016_Effect_Chinese	36.97	117.2	14.4959	534.049	25.0714	6.58571	7.7	1	rice	EE	enhanced	no	conventional	no	conventional	no	no	no	180	3	REN	52.38		40.97
1811	304	Wang Xiao-qi_2016_Effect_Chinese	36.97	117.2	14.4959	534.049	25.0714	6.58571	7.7	1	rice	EE	enhanced	no	conventional	no	conventional	no	no	no	180	3	REN	53.05		40.97
1812	304	Wang Xiao-qi_2016_Effect_Chinese	36.97	117.2	14.4959	534.049	25.0714	6.58571	7.7	1	rice	EE	enhanced	no	conventional	no	conventional	no	no	no	180	3	REN	43.89		40.97
1813	304	Wang Xiao-qi_2016_Effect_Chinese	36.97	117.2	14.4959	534.049	25.0714	6.58571	7.7	1	rice	EE	enhanced	no	conventional	no	conventional	no	no	no	180	3	REN	47.77		40.97
1814	305	Wang Xinmin_2004_Effect_Chinese	34.8	113.71	16.0094	614.864	19.9429	7.62143	7.96429	1	wheat	EE	enhanced	no	conventional	no	conventional	no	no	no	210	3	REN	25.1		22.2
1815	305	Wang Xinmin_2004_Effect_Chinese	34.8	113.71	16.0094	614.864	19.9429	7.62143	7.96429	1	wheat	EE	enhanced	no	conventional	no	conventional	no	no	no	210	3	REN	27.5		22.2
1816	305	Wang Xinmin_2004_Effect_Chinese	34.8	113.71	16.0094	614.864	19.9429	7.62143	7.96429	1	wheat	EE	enhanced	no	conventional	no	conventional	no	no	no	210	3	REN	33.1		31.1
1817	305	Wang Xinmin_2004_Effect_Chinese	34.8	113.71	16.0094	614.864	19.9429	7.62143	7.96429	1	wheat	EE	enhanced	no	conventional	no	conventional	no	no	no	210	3	REN	37.2		31.1
1818	305	Wang Xinmin_2004_Effect_Chinese	34.8	113.71	16.0094	614.864	19.9429	7.62143	7.96429	1	wheat	EE	enhanced	no	conventional	no	conventional	no	no	no	210	3	REN	41.1		36.8
1819	305	Wang Xinmin_2004_Effect_Chinese	34.8	113.71	16.0094	614.864	19.9429	7.62143	7.96429	1	wheat	EE	enhanced	no	conventional	no	conventional	no	no	no	210	3	REN	44.2		36.8
1820	305	Wang Xinmin_2004_Effect_Chinese	34.9	113.63	15.8719	589.944	20.5714	5.47143	8.18571	1	wheat	EE	enhanced	no	conventional	no	conventional	no	no	no	200	3	REN	25.1		22.2
1821	305	Wang Xinmin_2004_Effect_Chinese	34.9	113.63	15.8719	589.944	20.5714	5.47143	8.18571	1	wheat	EE	enhanced	no	conventional	no	conventional	no	no	no	200	3	REN	27.5		22.2
1822	305	Wang Xinmin_2004_Effect_Chinese	34.9	113.63	15.8719	589.944	20.5714	5.47143	8.18571	1	wheat	EE	enhanced	no	conventional	no	conventional	no	no	no	200	3	REN	33.1		31.1
1823	305	Wang Xinmin_2004_Effect_Chinese	34.9	113.63	15.8719	589.944	20.5714	5.47143	8.18571	1	wheat	EE	enhanced	no	conventional	no	conventional	no	no	no	200	3	REN	37.2		31.1
1824	305	Wang Xinmin_2004_Effect_Chinese	34.9	113.63	15.8719	589.944	20.5714	5.47143	8.18571	1	wheat	EE	enhanced	no	conventional	no	conventional	no	no	no	200	3	REN	41.1		36.8
1825	305	Wang Xinmin_2004_Effect_Chinese	34.9	113.63	15.8719	589.944	20.5714	5.47143	8.18571	1	wheat	EE	enhanced	no	conventional	no	conventional	no	no	no	200	3	REN	44.2		36.8
1826	306	Wang Xiubin_2006_Nitrogen_Chinese	38.01	115.32	14.2907	508.646	20.3143	5.52143	7.99286	1	wheat	RFR	mineral	no	conventional	no	rate	yes	no	no	210	3	REN	29.9		22.4
1827	306	Wang Xiubin_2006_Nitrogen_Chinese	38.01	115.32	14.2907	508.646	20.3143	5.52143	7.99286	1	wheat	RFT	mineral	no	conventional	no	timing	no	no	yes	210	3	REN	36.7		29.9
1828	306	Wang Xiubin_2006_Nitrogen_Chinese	38.01	115.32	14.2907	508.646	20.3143	5.52143	7.99286	1	maize	RFR	mineral	no	conventional	no	rate	yes	no	no	210	3	REN	33.5		24.7
1829	306	Wang Xiubin_2006_Nitrogen_Chinese	38.01	115.32	14.2907	508.646	20.3143	5.52143	7.99286	1	maize	RFT	mineral	no	conventional	no	timing	no	no	yes	210	3	REN	39.9		33.5
1830	307	Wang Xiubin_2016_The	38.01	115.32	14.2907	508.646	20.3143	5.52143	7.99286	2	maize	RFR	mineral	no	conventional	no	rate	yes	no	no	168	3	REN	42.1		28.74
1831	307	Wang Xiubin_2016_The	38.01	115.32	14.2907	508.646	20.3143	5.52143	7.99286	2	maize	RFT	mineral	no	conventional	no	timing	no	no	yes	168	3	REN	45.97		42.1
1832	307	Wang Xiubin_2016_The	38.01	115.32	14.2907	508.646	20.3143	5.52143	7.99286	2	wheat	RFR	mineral	no	conventional	no	rate	yes	no	no	210	3	REN	32.57		24.37
1833	307	Wang Xiubin_2016_The	38.01	115.32	14.2907	508.646	20.3143	5.52143	7.99286	2	wheat	RFT	mineral	no	conventional	no	timing	no	no	yes	210	3	REN	41.1		32.57
1834	308	WANG Yi-lun_2011_Effect_Chinese	35.66	114.29	15.32	550.122	19.9786	6.8	8.09286	1	maize	EE	enhanced	no	conventional	no	conventional	no	no	no	300	3	REN	16.22		13.27
1835	308	WANG Yi-lun_2011_Effect_Chinese	35.66	114.29	15.32	550.122	19.9786	6.8	8.09286	1	maize	RFT	mineral	no	conventional	no	timing	no	no	yes	300	3	REN	20.14		13.27
1836	308	WANG Yi-lun_2011_Effect_Chinese	35.66	114.29	15.32	550.122	19.9786	6.8	8.09286	1	maize	RFT	mineral	no	conventional	no	timing	no	no	yes	300	3	REN	16.55		11.9
1837	308	WANG Yi-lun_2011_Effect_Chinese	35.66	114.29	15.32	550.122	19.9786	6.8	8.09286	1	maize	RFT	mineral	no	conventional	no	timing	no	no	yes	300	3	REN	18.24		11.9
1838	308	WANG Yi-lun_2011_Effect_Chinese	35.66	114.29	15.32	550.122	19.9786	6.8	8.09286	1	maize	RFT	mineral	no	conventional	no	timing	no	no	yes	300	3	REN	20.12		11.9
1839	308	WANG Yi-lun_2011_Effect_Chinese	35.66	114.29	15.32	550.122	19.9786	6.8	8.09286	1	maize	RFT	mineral	no	conventional	no	timing	no	no	yes	300	3	REN	20.14		13.27
1840	308	WANG Yi-lun_2011_Effect_Chinese	35.66	114.29	15.32	550.122	19.9786	6.8	8.09286	1	maize	RFT	mineral	no	conventional	no	timing	no	no	yes	300	3	REN	18.83		13.27
1841	308	WANG Yi-lun_2011_Effect_Chinese	35.66	114.29	15.32	550.122	19.9786	6.8	8.09286	1	maize	RFT	mineral	no	conventional	no	timing	no	no	yes	300	3	REN	16.79		13.27
1842	309	WANG Yu-wen_2016_Nitrogen_Chinese	32.74	120.82	15.6853	1251.04	26.1071	9.86429	7.69286	1	rice	RFR	mineral	no	conventional	no	rate	yes	no	no	240	4	REN	60.1		35.89
1843	309	WANG Yu-wen_2016_Nitrogen_Chinese	32.74	120.82	15.6853	1251.04	26.1071	9.86429	7.69286	1	rice	CF	combined	no	conventional	no	rate	yes	no	no	240	4	REN	65.05		35.89
1844	309	WANG Yu-wen_2016_Nitrogen_Chinese	32.74	120.82	15.6853	1251.04	26.1071	9.86429	7.69286	1	rice	RFR	mineral	no	conventional	no	rate	yes	no	no	192	4	REN	57.87		65.05
1845	310	Wang Ze-jin_2008_Effect_Chinese	46.96	126.89	3.02517	704.401	29.6286	23.2929	6.7	1	rice	EE	enhanced	no	conventional	no	conventional	no	no	no	180	3	REN	60.13		40.97
1846	310	Wang Ze-jin_2008_Effect_Chinese	46.96	126.89	3.02517	704.401	29.6286	23.2929	6.7	1	rice	EE	enhanced	no	conventional	no	conventional	no	no	no	150	3	REN	47		38.7
1847	310	Wang Ze-jin_2008_Effect_Chinese	46.96	126.89	3.02517	704.401	29.6286	23.2929	6.7	1	rice	EE	enhanced	no	conventional	no	conventional	no	no	no	150	3	REN	62.6		38.7
1848	310	Wang Ze-jin_2008_Effect_Chinese	46.96	126.89	3.02517	704.401	29.6286	23.2929	6.7	1	rice	EE	enhanced	no	conventional	no	conventional	no	no	no	150	3	REN	64.2		38.7
1849	310	Wang Ze-jin_2008_Effect_Chinese	46.96	126.89	3.02517	704.401	29.6286	23.2929	6.7	1	rice	EE	enhanced	no	conventional	no	conventional	no	no	no	150	3	REN	56.4		38.7
1850	311	Wang Zhen_2014_Effect_Chinese	29.99	115.62	17.606	1452.81	28.2857	9.95	6.15714	1	rice	RFR	mineral	no	conventional	no	rate	yes	no	no	165	3	REN	47.4545		24
1851	311	Wang Zhen_2014_Effect_Chinese	29.99	115.62	17.606	1452.81	28.2857	9.95	6.15714	1	rice	EE	enhanced	no	conventional	no	rate	yes	no	no	165	3	REN	43.0303		24
1852	311	Wang Zhen_2014_Effect_Chinese	29.99	115.62	17.606	1452.81	28.2857	9.95	6.15714	1	rice	RFR	mineral	no	conventional	no	rate	yes	no	no	165	3	REN	34.6061		19.92
1853	311	Wang Zhen_2014_Effect_Chinese	29.99	115.62	17.606	1452.81	28.2857	9.95	6.15714	1	rice	EE	enhanced	no	conventional	no	rate	yes	no	no	165	3	REN	24.7879		19.92
1854	312	Wang Zhiyong_2009_Effects_Chinese	39.1	116.91	13.4096	595.484	25.5357	11.2714	8.09286	1	maize	OF	organic	no	conventional	no	conventional	no	no	no	100	3	REN	15.2		38.94
1855	312	Wang Zhiyong_2009_Effects_Chinese	39.1	116.91	13.4096	595.484	25.5357	11.2714	8.09286	1	maize	CF	combined	no	conventional	no	conventional	no	no	no	100	3	REN	24.26		38.94
1856	312	Wang Zhiyong_2009_Effects_Chinese	39.1	116.91	13.4096	595.484	25.5357	11.2714	8.09286	1	maize	CF	combined	no	conventional	no	conventional	no	no	no	100	3	REN	31.41		38.94
1857	312	Wang Zhiyong_2009_Effects_Chinese	39.1	116.91	13.4096	595.484	25.5357	11.2714	8.09286	1	maize	OF	organic	no	conventional	no	conventional	no	no	no	200	3	REN	22.79		33.31
1858	312	Wang Zhiyong_2009_Effects_Chinese	39.1	116.91	13.4096	595.484	25.5357	11.2714	8.09286	1	maize	CF	combined	no	conventional	no	conventional	no	no	no	200	3	REN	32.09		33.31
1859	312	Wang Zhiyong_2009_Effects_Chinese	39.1	116.91	13.4096	595.484	25.5357	11.2714	8.09286	1	maize	CF	combined	no	conventional	no	conventional	no	no	no	200	3	REN	31.9		33.31
1860	312	Wang Zhiyong_2009_Effects_Chinese	39.1	116.91	13.4096	595.484	25.5357	11.2714	8.09286	1	maize	OF	organic	no	conventional	no	conventional	no	no	no	300	3	REN	18.65		20.62
1861	312	Wang Zhiyong_2009_Effects_Chinese	39.1	116.91	13.4096	595.484	25.5357	11.2714	8.09286	1	maize	CF	combined	no	conventional	no	conventional	no	no	no	300	3	REN	23.68		20.62
1862	312	Wang Zhiyong_2009_Effects_Chinese	39.1	116.91	13.4096	595.484	25.5357	11.2714	8.09286	1	maize	CF	combined	no	conventional	no	conventional	no	no	no	300	3	REN	21.9		20.62
1863	312	Wang Zhiyong_2009_Effects_Chinese	39.1	116.91	13.4096	595.484	25.5357	11.2714	8.09286	1	maize	OF	organic	no	conventional	no	conventional	no	no	no	400	3	REN	13.01		19.56
1864	312	Wang Zhiyong_2009_Effects_Chinese	39.1	116.91	13.4096	595.484	25.5357	11.2714	8.09286	1	maize	CF	combined	no	conventional	no	conventional	no	no	no	400	3	REN	19.48		19.56
1865	312	Wang Zhiyong_2009_Effects_Chinese	39.1	116.91	13.4096	595.484	25.5357	11.2714	8.09286	1	maize	CF	combined	no	conventional	no	conventional	no	no	no	400	3	REN	18.58		19.56
1866	313	Wang zhong lin_2020-Effect_Chinese	27.82	118.97	16.0877	1677.13	29.1857	17.8	5.89286	1	rice	EE	enhanced	no	conventional	no	conventional	no	no	no	236.25	3	REN	37		31
1867	313	Wang zhong lin_2020-Effect_Chinese	27.82	118.97	16.0877	1677.13	29.1857	17.8	5.89286	1	rice	EE	enhanced	no	conventional	no	conventional	no	no	no	236.25	3	REN	38.8		31
1868	313	Wang zhong lin_2020-Effect_Chinese	27.87	118.99	16.903	1718.38	31.4	17.4571	5.36429	1	rice	EE	enhanced	no	conventional	no	conventional	no	no	no	236.25	3	REN	43.1		35.7
1869	313	Wang zhong lin_2020-Effect_Chinese	27.87	118.99	16.903	1718.38	31.4	17.4571	5.36429	1	rice	EE	enhanced	no	conventional	no	conventional	no	no	no	236.25	3	REN	46.6		35.7
1870	314	Wang_2011_Excessive	36.27	117.27	13.1374	725.043	28.2286	8.29286	6.9	3	wheat	RFR	mineral	no	conventional	no	rate	yes	no	no	120	3	REN	22		43.7
1871	314	Wang_2011_Excessive	37.63	120.4	12.942	576.737	21.7	6.73571	7.1	3	wheat	RFR	mineral	no	conventional	no	rate	yes	no	no	150	3	REN	18.3		11.9
1872	314	Wang_2011_Excessive	37.63	120.4	12.942	576.737	21.7	6.73571	7.1	3	wheat	RFR	mineral	no	conventional	no	rate	yes	no	no	132	3	REN	22.2		17.6
1873	315	Wang_2015_Improving	31.55	120.7	16.5827	1252.39	32.55	14.2143	7.22143	1	rice	EE	enhanced	no	conventional	no	conventional	no	no	no	240	3	REN	27.5	2.59	24.5	3.87
1874	315	Wang_2015_Improving	31.55	120.7	16.5827	1252.39	32.55	14.2143	7.22143	1	rice	EE	enhanced	no	conventional	no	conventional	no	no	no	240	3	REN	35.4	3.09	24.5	3.87
1875	315	Wang_2015_Improving	31.55	120.7	16.5827	1252.39	32.55	14.2143	7.22143	2	rice	EE	enhanced	no	conventional	no	conventional	no	no	no	240	3	REN	48	2.81	25.7	5.12
1876	315	Wang_2015_Improving	31.55	120.7	16.5827	1252.39	32.55	14.2143	7.22143	2	rice	EE	enhanced	no	conventional	no	conventional	no	no	no	240	3	REN	37.9	1.84	25.7	5.12
1877	316	Wang_2019_Increasing	29.05	106.19	17.6199	1196.07	25.3286	13.2643	5.7	3	rice	ROT	mineral	no	conventional	yes	conventional	no	no	no	246	4	REN	28.4		29.3
1878	316	Wang_2019_Increasing	29.05	106.19	17.6199	1196.07	25.3286	13.2643	5.7	3	rice	ROT	mineral	no	conventional	yes	conventional	no	no	no	330	4	REN	12		30.5
1879	317	Wei Qingsong_2010_Effects_Chinese	30.44	106.44	17.7543	1190.09	29.25	20.85	6.4	1	maize	OF	organic	no	conventional	no	conventional	no	no	no	180	3	REN	65.9		67.2
1880	317	Wei Qingsong_2010_Effects_Chinese	30.44	106.44	17.7543	1190.09	29.25	20.85	6.4	1	maize	CF	combined	no	conventional	no	conventional	no	no	no	180	3	REN	73		67.2
1881	317	Wei Qingsong_2010_Effects_Chinese	30.44	106.44	17.7543	1190.09	29.25	20.85	6.4	1	maize	CF	combined	no	conventional	no	conventional	no	no	no	180	3	REN	67.2		66.3
1882	317	Wei Qingsong_2010_Effects_Chinese	30.43	106.42	17.7543	1190.09	31.8143	17.05	6.5	1	maize	CF	combined	no	conventional	no	conventional	no	no	no	180	3	REN	73		67.2
1883	317	Wei Qingsong_2010_Effects_Chinese	30.43	106.42	17.7543	1190.09	31.8143	17.05	6.5	1	maize	OF	organic	no	conventional	no	conventional	no	no	no	180	3	REN	65.9		67.2
1884	318	Wells_1989_Dicyandiamide	34.48	-91.42	17.8115	1306.85	21.8571	8.52143	6.16429	1	rice	EE	enhanced	no	conventional	no	conventional	no	no	no	168	3	REN	32		29.1
1885	318	Wells_1989_Dicyandiamide	34.48	-91.42	17.8115	1306.85	21.8571	8.52143	6.16429	1	rice	EE	enhanced	no	conventional	no	conventional	no	no	no	168	3	REN	47.4		45.1
1886	319	Wilson_1990_Dicyandiamide	42.12	-89.98	7.74291	995.911	28.9786	14.7286	6.1	3	maize	RFT	mineral	no	conventional	no	timing	no	no	yes	75	3	REN	38		26
1887	319	Wilson_1990_Dicyandiamide	42.12	-89.98	7.74291	995.911	28.9786	14.7286	6.1	3	maize	RFT	mineral	no	conventional	no	timing	no	no	yes	150	3	REN	26		20
1888	319	Wilson_1990_Dicyandiamide	44.11	-93.51	9.88803	1091.13	33.4357	26.5	6.4	3	maize	RFT	mineral	no	conventional	no	timing	no	no	yes	100	3	REN	35		38
1889	319	Wilson_1990_Dicyandiamide	44.11	-93.51	9.88803	1091.13	33.4357	26.5	6.4	3	maize	RFT	mineral	no	conventional	no	timing	no	no	yes	200	3	REN	32		29
1890	319	Wilson_1990_Dicyandiamide	34.48	-91.42	17.8115	1306.85	21.8571	8.52143	6.16429	1	rice	EE	enhanced	no	conventional	no	conventional	no	no	no	200	3	REN	20		13
1891	320	Wu Chenglong_2010_Fate_Chinese	32.05	118.84	16.08	1240.98	35.2429	13.2286	6.46429	1	rice	CF	combined	no	conventional	no	conventional	no	no	no	225	4	REN	62.9	1.8	59.4	0.8
1892	320	Wu Chenglong_2010_Fate_Chinese	32.05	118.84	16.08	1240.98	35.2429	13.2286	6.46429	1	rice	CF	combined	no	conventional	no	conventional	no	no	no	225	4	REN	64.3	2.6	59.4	0.8
1893	320	Wu Chenglong_2010_Fate_Chinese	32.05	118.84	16.08	1240.98	35.2429	13.2286	6.46429	1	wheat	CF	combined	no	conventional	no	conventional	no	no	no	225	4	REN	26	0.3	17	2.3
1894	320	Wu Chenglong_2010_Fate_Chinese	32.05	118.84	16.08	1240.98	35.2429	13.2286	6.46429	1	rice	OF	organic	no	conventional	no	conventional	no	no	no	225	4	REN	83.3	0.6	79.9	0.5
1895	320	Wu Chenglong_2010_Fate_Chinese	32.05	118.84	16.08	1240.98	35.2429	13.2286	6.46429	1	rice	CF	combined	no	conventional	no	conventional	no	no	no	225	4	REN	89.8	2.6	79.9	0.5
1896	320	Wu Chenglong_2010_Fate_Chinese	32.05	118.84	16.08	1240.98	35.2429	13.2286	6.46429	1	rice	CF	combined	no	conventional	no	conventional	no	no	no	225	4	REN	79.1	0.5	79.9	0.5
1897	320	Wu Chenglong_2010_Fate_Chinese	32.05	118.84	16.08	1240.98	35.2429	13.2286	6.46429	1	wheat	CF	combined	no	conventional	no	conventional	no	no	no	225	4	REN	29	0.8	17.4	0.3
1898	321	Wu jing cheng_2011_Effect_Chinese	35.83	114.99	15.2708	560.006	21.9	5.72143	8.19286	1	maize	RFR	mineral	no	conventional	no	rate	yes	no	no	90	3	REN	56.86		54.65
1899	321	Wu jing cheng_2011_Effect_Chinese	35.83	114.99	15.2708	560.006	21.9	5.72143	8.19286	1	maize	RFR	mineral	no	conventional	no	rate	yes	no	no	180	3	REN	62.14		51.71
1900	321	Wu jing cheng_2011_Effect_Chinese	35.83	114.99	15.2708	560.006	21.9	5.72143	8.19286	1	maize	RFR	mineral	no	conventional	no	rate	yes	no	no	270	3	REN	53.65		40.14
1901	321	Wu jing cheng_2011_Effect_Chinese	35.83	114.99	15.2708	560.006	21.9	5.72143	8.19286	1	maize	RFR	mineral	no	conventional	no	rate	yes	no	no	90	3	REN	69.07		62.18
1902	321	Wu jing cheng_2011_Effect_Chinese	35.83	114.99	15.2708	560.006	21.9	5.72143	8.19286	1	maize	RFR	mineral	no	conventional	no	rate	yes	no	no	180	3	REN	64.7		46
1903	321	Wu jing cheng_2011_Effect_Chinese	35.83	114.99	15.2708	560.006	21.9	5.72143	8.19286	1	maize	RFR	mineral	no	conventional	no	rate	yes	no	no	270	3	REN	64.4		53.37
1904	322	Wu Mei-yan_2008_Study_Chinese	29.32	119.72	16.9508	1559.8	26.4214	15.15	6.02143	5	rice	RES	mineral	yes	conventional	no	conventional	no	no	no	45	3	REN	39.3		37.6
1905	322	Wu Mei-yan_2008_Study_Chinese	29.32	119.72	16.9508	1559.8	26.4214	15.15	6.02143	5	rice	RES	mineral	yes	conventional	no	rate	yes	no	no	90	3	REN	47.7		41.2
1906	322	Wu Mei-yan_2008_Study_Chinese	29.32	119.72	16.9508	1559.8	26.4214	15.15	6.02143	5	rice	RES	mineral	yes	conventional	no	rate	yes	no	no	135	3	REN	49.6		41.2
1907	322	Wu Mei-yan_2008_Study_Chinese	29.32	119.72	16.9508	1559.8	26.4214	15.15	6.02143	5	rice	RES	mineral	yes	conventional	no	conventional	no	no	no	180	3	REN	41.2		41.8
1908	322	Wu Mei-yan_2008_Study_Chinese	29.32	119.72	16.9508	1559.8	26.4214	15.15	6.02143	5	rice	RFR	mineral	yes	conventional	no	rate	yes	no	no	135	3	REN	49.6		41.2
1909	322	Wu Mei-yan_2008_Study_Chinese	29.32	119.72	16.9508	1559.8	26.4214	15.15	6.02143	5	rice	RFR	mineral	yes	conventional	no	rate	yes	no	no	90	3	REN	47.7		41.2
1910	322	Wu Mei-yan_2008_Study_Chinese	29.32	119.72	16.9508	1559.8	26.4214	15.15	6.02143	5	rice	RFR	mineral	no	conventional	no	rate	yes	no	no	135	3	REN	47.4		41.8
1911	322	Wu Mei-yan_2008_Study_Chinese	29.32	119.72	16.9508	1559.8	26.4214	15.15	6.02143	5	rice	RFR	mineral	no	conventional	no	rate	yes	no	no	90	3	REN	43		41.8
1912	323	WU Shao-fu_2011_Effect_Chinese	29.6	120.81	16.9388	1536.84	39.6929	12.45	6.06429	1	rice	RFT	mineral	no	conventional	no	timing	no	no	yes	180	3	REN	28.6		23.7
1913	323	WU Shao-fu_2011_Effect_Chinese	29.6	120.81	16.9388	1536.84	39.6929	12.45	6.06429	1	rice	EE	enhanced	no	conventional	no	conventional	no	no	no	180	3	REN	30.9		23.7
1914	323	WU Shao-fu_2011_Effect_Chinese	29.6	120.81	16.9388	1536.84	39.6929	12.45	6.06429	1	rice	EE	enhanced	no	conventional	no	conventional	no	no	no	126	3	REN	30.9		28.6
1915	323	WU Shao-fu_2011_Effect_Chinese	29.6	120.81	16.9388	1536.84	39.6929	12.45	6.06429	1	rice	RFR	mineral	no	conventional	no	rate	yes	no	no	126	3	REN	24		30.9
1916	323	WU Shao-fu_2011_Effect_Chinese	29.6	120.81	16.9388	1536.84	39.6929	12.45	6.06429	1	rice	RFR	mineral	no	conventional	no	rate	yes	no	no	126	3	REN	38.1		39.6
1917	324	Wu Yong-cheng_2005_Dyanmics_Chinese	37.62	116.43	14.2786	545.482	25.4571	5.12857	8.05714	1	maize	RFR	mineral	no	conventional	no	rate	yes	no	no	90	3	REN	11.52		9.93
1918	324	Wu Yong-cheng_2005_Dyanmics_Chinese	37.62	116.43	14.2786	545.482	25.4571	5.12857	8.05714	1	maize	RFR	mineral	no	conventional	no	rate	yes	no	no	180	3	REN	13.37		9.93
1919	325	Wu, D_2009_Effects_Chinese	44.8	126.49	4.89791	734.503	25	21.5929	6.75714	1	maize	CF	combined	no	conventional	no	conventional	no	no	no	225	3	REN	26.26		22.36
1920	325	Wu, D_2009_Effects_Chinese	44.8	126.49	4.89791	734.503	25	21.5929	6.75714	1	maize	CF	combined	no	conventional	no	conventional	no	no	no	225	3	REN	41.43		39.91
1921	326	Xia Haifeng_2007_Effect_Chinese	43.8	125.41	5.81623	750.287	24.9286	18.1357	6.79286	1	maize	EE	enhanced	no	conventional	no	conventional	no	no	no	180	3	REN	43.76		32.87
1922	327	XIANG Xiu-yuan_2014_Effect_Chinese	28.67	112.8	18.3355	1565.66	33.0786	15.3214	5.86429	1	rice	CF	combined	no	conventional	no	conventional	no	no	no	127.5	3	REN	29.52		39.89
1923	327	XIANG Xiu-yuan_2014_Effect_Chinese	28.67	112.8	18.3355	1565.66	33.0786	15.3214	5.86429	1	rice	CF	combined	no	conventional	no	conventional	no	no	no	127.5	3	REN	32.51		39.89
1924	327	XIANG Xiu-yuan_2014_Effect_Chinese	28.67	112.8	18.3355	1565.66	33.0786	15.3214	5.86429	1	rice	CF	combined	no	conventional	no	conventional	no	no	no	127.5	3	REN	26.39		39.89
1925	327	XIANG Xiu-yuan_2014_Effect_Chinese	28.67	112.8	18.3355	1565.66	33.0786	15.3214	5.86429	1	rice	CF	combined	no	conventional	no	conventional	no	no	no	150	3	REN	31.26		28.81
1926	327	XIANG Xiu-yuan_2014_Effect_Chinese	28.67	112.8	18.3355	1565.66	33.0786	15.3214	5.86429	1	rice	CF	combined	no	conventional	no	conventional	no	no	no	150	3	REN	32.26		28.81
1927	327	XIANG Xiu-yuan_2014_Effect_Chinese	28.67	112.8	18.3355	1565.66	33.0786	15.3214	5.86429	1	rice	CF	combined	no	conventional	no	conventional	no	no	no	150	3	REN	32.39		28.81
1928	328	XIE jia-gui_2013_Effect_Chinese	44.8	126.49	4.89791	734.503	25	21.5929	6.75714	1	rice	RFT	mineral	no	conventional	no	timing	no	no	yes	200	3	REN	39.3		32.9
1929	328	XIE jia-gui_2013_Effect_Chinese	44.8	126.49	4.89791	734.503	25	21.5929	6.75714	1	rice	RFT	mineral	no	conventional	no	timing	no	no	yes	200	3	REN	42.3		32.9
1930	329	XIE Ying-xin_2015_Effect_Chinese	34.01	114.45	16.0354	669.487	27.9786	6.67143	7.96429	1	maize	RFT	mineral	no	conventional	no	timing	no	no	yes	200	3	REN	34.23	1.47	32.61	0.5
1931	329	XIE Ying-xin_2015_Effect_Chinese	34.01	114.45	16.0354	669.487	27.9786	6.67143	7.96429	1	maize	EE	enhanced	no	conventional	no	conventional	no	no	no	200	3	REN	32.64	1.3	32.61	0.5
1932	330	Xie_2013_Impact	28.25	116.75	18.7222	1945.6	29.35	10.7857	5.3	1	rice	RES	mineral	yes	conventional	no	conventional	no	no	no	250	3	REN	23.35		18.75
1933	330	Xie_2013_Impact	32.59	119.7	15.6757	1194.83	22.9143	10.8286	7.75714	1	rice	RES	mineral	yes	conventional	no	conventional	no	no	no	250	3	REN	33.53		33.77
1934	331	Xu Dong-heng_2010_Effect_Chinese	43.54	124.82	6.3412	745.38	27.3786	13.0929	7.06429	1	rice	EE	enhanced	no	conventional	no	conventional	no	no	no	150	3	REN	46.5		42.1
1935	331	Xu Dong-heng_2010_Effect_Chinese	43.54	124.82	6.3412	745.38	27.3786	13.0929	7.06429	1	rice	EE	enhanced	no	conventional	no	conventional	no	no	no	150	3	REN	45.9		42.1
1936	331	Xu Dong-heng_2010_Effect_Chinese	43.54	124.82	6.3412	745.38	27.3786	13.0929	7.06429	1	rice	EE	enhanced	no	conventional	no	conventional	no	no	no	150	3	REN	49.8		42.1
1937	331	Xu Dong-heng_2010_Effect_Chinese	43.54	124.82	6.3412	745.38	27.3786	13.0929	7.06429	1	rice	EE	enhanced	no	conventional	no	conventional	no	no	no	150	3	REN	42.7		42.1
1938	332	Xu Jing_2011_Effects_Chinese	38.83	115.45	13.5307	546.373	21.7357	7.15	8.05	1	rice	EE	enhanced	yes	conventional	no	conventional	no	no	no	210	4	REN	36.38		30.7
1939	332	Xu Jing_2011_Effects_Chinese	38.83	115.45	13.5307	546.373	21.7357	7.15	8.05	1	rice	EE	enhanced	yes	conventional	no	conventional	no	no	no	210	4	REN	43.59		30.7
1940	333	Xu Ming-gang_2008_Effect_Chinese	26.75	111.86	18.2546	1534.64	29.3857	16.8	5.7	6	rice	OF	organic	no	conventional	no	conventional	no	no	no	150	4	REN	34.7	3.4	26.2	4.2
1941	333	Xu Ming-gang_2008_Effect_Chinese	26.75	111.86	18.2546	1534.64	29.3857	16.8	5.7	6	rice	CF	combined	no	conventional	no	conventional	no	no	no	150	4	REN	36.3	2.2	26.2	4.2
1942	333	Xu Ming-gang_2009_Effect_Chinese	26.75	111.86	18.2546	1534.64	29.3857	16.8	5.7	1	rice	EE	enhanced	no	conventional	no	conventional	no	no	no	75	3	REN	58.35		28.49
1943	333	Xu Ming-gang_2009_Effect_Chinese	26.75	111.86	18.2546	1534.64	29.3857	16.8	5.7	1	rice	EE	enhanced	no	conventional	no	conventional	no	no	no	150	3	REN	54.34		38.95
1944	333	Xu Ming-gang_2009_Effect_Chinese	26.75	111.86	18.2546	1534.64	29.3857	16.8	5.7	1	rice	EE	enhanced	no	conventional	no	conventional	no	no	no	75	3	REN	43.71		33.27
1945	333	Xu Ming-gang_2009_Effect_Chinese	26.75	111.86	18.2546	1534.64	29.3857	16.8	5.7	1	rice	EE	enhanced	no	conventional	no	conventional	no	no	no	150	3	REN	36.43		24.29
1946	334	Xu Renliang_2010_Effects_Chinese	32.42	119.42	16.006	1247.2	34.7571	10.7286	7.35	3	rice	RES	mineral	yes	conventional	no	conventional	no	no	no	282	4	REN	25.03		20.5
1947	334	Xu Renliang_2010_Effects_Chinese	32.42	119.42	16.006	1247.2	34.7571	10.7286	7.35	3	rice	CF	combined	yes	conventional	no	conventional	no	no	no	372	4	REN	22.62		22.47
1948	334	Xu Renliang_2010_Effects_Chinese	32.42	119.42	16.006	1247.2	34.7571	10.7286	7.35	3	rice	CF	combined	yes	conventional	no	conventional	no	no	no	372	4	REN	26.59		22.47
1949	334	Xu Renliang_2010_Effects_Chinese	32.42	119.42	16.006	1247.2	34.7571	10.7286	7.35	3	rice	CF	combined	yes	conventional	no	conventional	no	no	no	372	4	REN	31.01		22.47
1950	334	Xu Renliang_2010_Effects_Chinese	32.42	119.42	16.006	1247.2	34.7571	10.7286	7.35	3	rice	CF	combined	yes	conventional	no	conventional	no	no	no	372	4	REN	25.83		22.47
1951	334	Xu Renliang_2010_Effects_Chinese	32.42	119.42	16.006	1247.2	34.7571	10.7286	7.35	3	rice	RES	mineral	yes	conventional	no	conventional	no	no	no	282	4	REN	27.28		24.33
1952	334	Xu Renliang_2010_Effects_Chinese	32.42	119.42	16.006	1247.2	34.7571	10.7286	7.35	3	rice	CF	combined	yes	conventional	no	conventional	no	no	no	372	4	REN	24.72		22.26
1953	334	Xu Renliang_2010_Effects_Chinese	32.42	119.42	16.006	1247.2	34.7571	10.7286	7.35	3	rice	CF	combined	yes	conventional	no	conventional	no	no	no	372	4	REN	27.83		22.26
1954	334	Xu Renliang_2010_Effects_Chinese	32.42	119.42	16.006	1247.2	34.7571	10.7286	7.35	3	rice	CF	combined	yes	conventional	no	conventional	no	no	no	372	4	REN	33.13		22.26
1955	334	Xu Renliang_2010_Effects_Chinese	32.42	119.42	16.006	1247.2	34.7571	10.7286	7.35	3	rice	CF	combined	yes	conventional	no	conventional	no	no	no	372	4	REN	26.5		22.26
1956	335	Xu_2000_Fate	41.52	123.38	8.89081	757.205	27.6857	11.0357	6.5	1	wheat	EE	enhanced	no	conventional	no	conventional	no	no	no	345	10	REN	19.6		17.7
1957	335	Xu_2000_Fate	41.52	123.38	8.89081	757.205	27.6857	11.0357	6.5	1	wheat	EE	enhanced	no	conventional	no	conventional	no	no	no	345	10	REN	18.7		17.7
1958	335	Xu_2000_Fate	41.52	123.38	8.89081	757.205	27.6857	11.0357	6.5	1	wheat	EE	enhanced	no	conventional	no	conventional	no	no	no	345	10	REN	23.7		17.7
1959	336	Xu_2010_Agronomic	30.99	113.94	17.0084	1284.53	30.6571	12.5143	7.16429	1	rice	ZT	mineral	yes	no-till	no	conventional	no	no	no	102	3	REN	47		51
1960	336	Xu_2010_Agronomic	30.99	113.94	17.0084	1284.53	30.6571	12.5143	7.16429	1	rice	RES	mineral	yes	conventional	no	conventional	no	no	no	102	3	REN	59		51
1961	336	Xu_2010_Agronomic	30.99	113.94	17.0084	1284.53	30.6571	12.5143	7.16429	2	rice	ZT	mineral	yes	no-till	no	conventional	no	no	no	102	3	REN	47		64
1962	336	Xu_2010_Agronomic	30.99	113.94	17.0084	1284.53	30.6571	12.5143	7.16429	2	rice	RES	mineral	yes	conventional	no	conventional	no	no	no	102	3	REN	58		64
1963	336	Xu_2010_Agronomic	30.99	113.94	17.0084	1284.53	30.6571	12.5143	7.16429	1	rice	ZT	mineral	yes	no-till	no	conventional	no	no	no	150	3	REN	32		41
1964	336	Xu_2010_Agronomic	30.99	113.94	17.0084	1284.53	30.6571	12.5143	7.16429	1	rice	RES	mineral	yes	conventional	no	conventional	no	no	no	150	3	REN	45		41
1965	336	Xu_2010_Agronomic	30.99	113.94	17.0084	1284.53	30.6571	12.5143	7.16429	2	rice	ZT	mineral	yes	no-till	no	conventional	no	no	no	150	3	REN	27		38
1966	336	Xu_2010_Agronomic	30.99	113.94	17.0084	1284.53	30.6571	12.5143	7.16429	2	rice	RES	mineral	yes	conventional	no	conventional	no	no	no	150	3	REN	31		38
1967	336	Xu_2010_Agronomic	30.99	113.94	17.0084	1284.53	30.6571	12.5143	7.16429	1	rice	ZT	mineral	yes	no-till	no	conventional	no	no	no	102	4	REN	47		41
1968	336	Xu_2010_Agronomic	30.99	113.94	17.0084	1284.53	30.6571	12.5143	7.16429	1	rice	ZT	mineral	yes	no-till	no	conventional	no	no	no	150	4	REN	32		41
1969	336	Xu_2010_Agronomic	30.99	113.94	17.0084	1284.53	30.6571	12.5143	7.16429	1	rice	RFR	mineral	no	conventional	no	rate	yes	no	no	102	4	REN	51		41
1970	336	Xu_2010_Agronomic	30.99	113.94	17.0084	1284.53	30.6571	12.5143	7.16429	1	rice	RFR	mineral	yes	conventional	no	rate	yes	no	no	102	4	REN	59		41
1971	336	Xu_2010_Agronomic	30.99	113.94	17.0084	1284.53	30.6571	12.5143	7.16429	1	rice	RFR	mineral	yes	conventional	no	rate	yes	no	no	102	4	REN	57		41
1972	336	Xu_2010_Agronomic	30.99	113.94	17.0084	1284.53	30.6571	12.5143	7.16429	1	rice	RFR	mineral	yes	conventional	no	rate	yes	no	no	102	4	REN	47		41
1973	336	Xu_2010_Agronomic	30.99	113.94	17.0084	1284.53	30.6571	12.5143	7.16429	1	rice	RES	mineral	yes	conventional	no	conventional	no	no	no	102	4	REN	59		51
1974	336	Xu_2010_Agronomic	30.99	113.94	17.0084	1284.53	30.6571	12.5143	7.16429	1	rice	RES	mineral	yes	conventional	no	conventional	no	no	no	150	4	REN	45		41
1975	336	Xu_2010_Agronomic	30.99	113.94	17.0084	1284.53	30.6571	12.5143	7.16429	1	rice	ZT	mineral	yes	no-till	no	conventional	no	no	no	102	4	REN	47		38
1976	336	Xu_2010_Agronomic	30.99	113.94	17.0084	1284.53	30.6571	12.5143	7.16429	1	rice	ZT	mineral	yes	no-till	no	conventional	no	no	no	150	4	REN	27		38
1977	336	Xu_2010_Agronomic	30.99	113.94	17.0084	1284.53	30.6571	12.5143	7.16429	1	rice	RFR	mineral	no	conventional	no	rate	yes	no	no	102	4	REN	64		38
1978	336	Xu_2010_Agronomic	30.99	113.94	17.0084	1284.53	30.6571	12.5143	7.16429	1	rice	RFR	mineral	yes	conventional	no	rate	yes	no	no	102	4	REN	58		38
1979	336	Xu_2010_Agronomic	30.99	113.94	17.0084	1284.53	30.6571	12.5143	7.16429	1	rice	RFR	mineral	yes	conventional	no	rate	yes	no	no	102	4	REN	54		38
1980	336	Xu_2010_Agronomic	30.99	113.94	17.0084	1284.53	30.6571	12.5143	7.16429	1	rice	RFR	mineral	yes	conventional	no	rate	yes	no	no	102	4	REN	47		38
1981	336	Xu_2010_Agronomic	30.99	113.94	17.0084	1284.53	30.6571	12.5143	7.16429	1	rice	RES	mineral	yes	conventional	no	conventional	no	no	no	102	4	REN	58		64
1982	336	Xu_2010_Agronomic	30.99	113.94	17.0084	1284.53	30.6571	12.5143	7.16429	1	rice	RES	mineral	yes	conventional	no	conventional	no	no	no	150	4	REN	31		38
1983	337	Xu_2010_Effect	29.66	116.11	17.5465	1764.47	30.5786	10.7643	6.08571	1	rice	RFR	mineral	no	conventional	no	rate	yes	no	no	144	3	REN	29.07		25.34
1984	337	Xu_2010_Effect	29.66	116.11	17.5465	1764.47	30.5786	10.7643	6.08571	1	rice	CF	combined	no	conventional	no	conventional	no	no	no	144	3	REN	28.3		29.07
1985	337	Xu_2010_Effect	29.66	116.11	17.5465	1764.47	30.5786	10.7643	6.08571	1	rice	EE	enhanced	no	conventional	no	conventional	no	no	no	144	3	REN	28.41		29.07
1986	337	Xu_2010_Effect	29.66	116.11	17.5465	1764.47	30.5786	10.7643	6.08571	1	rice	RFR	mineral	no	conventional	no	rate	yes	no	no	144	3	REN	22.91		18.33
1987	337	Xu_2010_Effect	29.66	116.11	17.5465	1764.47	30.5786	10.7643	6.08571	1	rice	CF	combined	no	conventional	no	conventional	no	no	no	144	3	REN	25.13		22.91
1988	337	Xu_2010_Effect	29.66	116.11	17.5465	1764.47	30.5786	10.7643	6.08571	1	rice	EE	enhanced	no	conventional	no	conventional	no	no	no	144	3	REN	23.29		22.91
1989	338	Xue Lihong_2014_Maintaining	31.51	120.1	16.6233	1357.61	31.2643	14.6857	7.12143	3	rice	CF	combined	no	conventional	no	rate	yes	no	no	210	3	REN	43		35
1990	338	Xue Lihong_2014_Maintaining	31.51	120.1	16.6233	1357.61	31.2643	14.6857	7.12143	3	rice	EE	enhanced	no	conventional	no	rate	yes	no	no	210	3	REN	36		35
1991	338	Xue Lihong_2014_Maintaining	31.51	120.1	16.6233	1357.61	31.2643	14.6857	7.12143	3	rice	RFR	mineral	no	conventional	no	rate	yes	no	no	210	3	REN	42		35
1992	338	Xue Lihong_2014_Maintaining	31.51	120.1	16.6233	1357.61	31.2643	14.6857	7.12143	3	rice	CF	combined	no	conventional	no	rate	yes	no	no	210	3	REN	46		39
1993	338	Xue Lihong_2014_Maintaining	31.51	120.1	16.6233	1357.61	31.2643	14.6857	7.12143	3	rice	EE	enhanced	no	conventional	no	rate	yes	no	no	210	3	REN	40		39
1994	338	Xue Lihong_2014_Maintaining	31.51	120.1	16.6233	1357.61	31.2643	14.6857	7.12143	3	rice	RFR	mineral	no	conventional	no	rate	yes	no	no	210	3	REN	45		39
1995	338	Xue Lihong_2014_Maintaining	31.51	120.1	16.6233	1357.61	31.2643	14.6857	7.12143	3	rice	CF	combined	no	conventional	no	rate	yes	no	no	210	3	REN	53		41
1996	338	Xue Lihong_2014_Maintaining	31.51	120.1	16.6233	1357.61	31.2643	14.6857	7.12143	3	rice	EE	enhanced	no	conventional	no	rate	yes	no	no	210	3	REN	52		41
1997	338	Xue Lihong_2014_Maintaining	31.51	120.1	16.6233	1357.61	31.2643	14.6857	7.12143	3	rice	RFR	mineral	no	conventional	no	rate	yes	no	no	210	3	REN	51		41
1998	338	Xue Lihong_2014_Maintaining	31.51	120.1	16.6233	1357.61	31.2643	14.6857	7.12143	3	wheat	CF	combined	no	conventional	no	rate	yes	no	no	180	3	REN	52		37
1999	338	Xue Lihong_2014_Maintaining	31.51	120.1	16.6233	1357.61	31.2643	14.6857	7.12143	3	wheat	EE	enhanced	no	conventional	no	rate	yes	no	no	180	3	REN	35		37
2000	338	Xue Lihong_2014_Maintaining	31.51	120.1	16.6233	1357.61	31.2643	14.6857	7.12143	3	wheat	RFR	mineral	no	conventional	no	rate	yes	no	no	180	3	REN	37		37
2001	338	Xue Lihong_2014_Maintaining	31.51	120.1	16.6233	1357.61	31.2643	14.6857	7.12143	3	wheat	CF	combined	no	conventional	no	rate	yes	no	no	180	3	REN	46		39
2002	338	Xue Lihong_2014_Maintaining	31.51	120.1	16.6233	1357.61	31.2643	14.6857	7.12143	3	wheat	EE	enhanced	no	conventional	no	rate	yes	no	no	180	3	REN	40		39
2003	338	Xue Lihong_2014_Maintaining	31.51	120.1	16.6233	1357.61	31.2643	14.6857	7.12143	3	wheat	RFR	mineral	no	conventional	no	rate	yes	no	no	180	3	REN	41		39
2004	338	Xue Lihong_2014_Maintaining	31.51	120.1	16.6233	1357.61	31.2643	14.6857	7.12143	3	wheat	CF	combined	no	conventional	no	rate	yes	no	no	180	3	REN	58		38
2005	338	Xue Lihong_2014_Maintaining	31.51	120.1	16.6233	1357.61	31.2643	14.6857	7.12143	3	wheat	EE	enhanced	no	conventional	no	rate	yes	no	no	180	3	REN	46		38
2006	338	Xue Lihong_2014_Maintaining	31.51	120.1	16.6233	1357.61	31.2643	14.6857	7.12143	3	wheat	RFR	mineral	no	conventional	no	rate	yes	no	no	180	3	REN	49		38
2007	339	Xue Yan_2016_Effects_Chinese	32.42	119.42	16.006	1247.2	34.7571	10.7286	7.35	1	rice	RES	mineral	yes	conventional	no	conventional	no	no	no	270	3	REN	45.68		45.79
2008	339	Xue Yan_2016_Effects_Chinese	32.42	119.42	16.006	1247.2	34.7571	10.7286	7.35	1	rice	RES	mineral	yes	conventional	no	conventional	no	no	no	270	3	REN	43.38		49.77
2009	339	Xue Yan_2016_Effects_Chinese	32.42	119.42	16.006	1247.2	34.7571	10.7286	7.35	1	rice	RES	mineral	yes	conventional	no	conventional	no	no	no	270	3	REN	37.32		38.94
2010	339	Xue Yan_2016_Effects_Chinese	32.42	119.42	16.006	1247.2	34.7571	10.7286	7.35	1	rice	RES	mineral	yes	conventional	no	conventional	no	no	no	270	3	REN	38.87		35.56
2011	339	Xue Yan_2016_Effects_Chinese	32.42	119.42	16.006	1247.2	34.7571	10.7286	7.35	1	rice	RES	mineral	yes	conventional	no	conventional	no	no	no	270	3	REN	49.29		44.89
2012	339	Xue Yan_2016_Effects_Chinese	32.42	119.42	16.006	1247.2	34.7571	10.7286	7.35	1	rice	RES	mineral	yes	conventional	no	conventional	no	no	no	270	3	REN	50.03		48.91
2013	339	Xue Yan_2016_Effects_Chinese	32.42	119.42	16.006	1247.2	34.7571	10.7286	7.35	1	rice	RES	mineral	yes	conventional	no	conventional	no	no	no	270	3	REN	45.97		43.87
2014	339	Xue Yan_2016_Effects_Chinese	32.42	119.42	16.006	1247.2	34.7571	10.7286	7.35	1	rice	RES	mineral	yes	conventional	no	conventional	no	no	no	270	3	REN	48.21		39.6
2015	340	Xue Lihong_2014_Maintaining	31.51	120.1	16.6233	1357.61	31.2643	14.6857	7.12143	1	rice	CF	combined	no	conventional	no	conventional	no	no	no	210	3	REN	47.3333		46
2016	340	Xue Lihong_2014_Maintaining	31.51	120.1	16.6233	1357.61	31.2643	14.6857	7.12143	1	wheat	CF	combined	no	conventional	no	conventional	no	no	no	180	3	REN	52		42.3333
2017	340	Xue Lihong_2014_Maintaining	31.51	120.1	16.6233	1357.61	31.2643	14.6857	7.12143	1	rice	RFR	mineral	no	conventional	no	rate	yes	no	no	210	3	REN	42		35
2018	340	Xue Lihong_2014_Maintaining	31.51	120.1	16.6233	1357.61	31.2643	14.6857	7.12143	1	rice	CF	combined	no	conventional	no	rate	yes	no	no	210	3	REN	43		35
2019	340	Xue Lihong_2014_Maintaining	31.51	120.1	16.6233	1357.61	31.2643	14.6857	7.12143	1	rice	EE	enhanced	no	conventional	no	rate	yes	no	no	210	3	REN	36		35
2020	340	Xue Lihong_2014_Maintaining	31.51	120.1	16.6233	1357.61	31.2643	14.6857	7.12143	2	rice	RFR	mineral	no	conventional	no	rate	yes	no	no	210	3	REN	45		39
2021	340	Xue Lihong_2014_Maintaining	31.51	120.1	16.6233	1357.61	31.2643	14.6857	7.12143	2	rice	CF	combined	no	conventional	no	rate	yes	no	no	210	3	REN	46		39
2022	340	Xue Lihong_2014_Maintaining	31.51	120.1	16.6233	1357.61	31.2643	14.6857	7.12143	2	rice	EE	enhanced	no	conventional	no	rate	yes	no	no	210	3	REN	40		39
2023	340	Xue Lihong_2014_Maintaining	31.51	120.1	16.6233	1357.61	31.2643	14.6857	7.12143	3	rice	RFR	mineral	no	conventional	no	rate	yes	no	no	210	3	REN	51		41
2024	340	Xue Lihong_2014_Maintaining	31.51	120.1	16.6233	1357.61	31.2643	14.6857	7.12143	3	rice	CF	combined	no	conventional	no	rate	yes	no	no	210	3	REN	53		41
2025	340	Xue Lihong_2014_Maintaining	31.51	120.1	16.6233	1357.61	31.2643	14.6857	7.12143	3	rice	EE	enhanced	no	conventional	no	rate	yes	no	no	210	3	REN	52		41
2026	340	Xue Lihong_2014_Maintaining	31.51	120.1	16.6233	1357.61	31.2643	14.6857	7.12143	1	wheat	RFR	mineral	no	conventional	no	rate	yes	no	no	180	3	REN	37		37
2027	340	Xue Lihong_2014_Maintaining	31.51	120.1	16.6233	1357.61	31.2643	14.6857	7.12143	1	wheat	CF	combined	no	conventional	no	rate	yes	no	no	180	3	REN	52		37
2028	340	Xue Lihong_2014_Maintaining	31.51	120.1	16.6233	1357.61	31.2643	14.6857	7.12143	1	wheat	EE	enhanced	no	conventional	no	rate	yes	no	no	180	3	REN	35		37
2029	340	Xue Lihong_2014_Maintaining	31.51	120.1	16.6233	1357.61	31.2643	14.6857	7.12143	2	wheat	RFR	mineral	no	conventional	no	rate	yes	no	no	180	3	REN	41		39
2030	340	Xue Lihong_2014_Maintaining	31.51	120.1	16.6233	1357.61	31.2643	14.6857	7.12143	2	wheat	CF	combined	no	conventional	no	rate	yes	no	no	180	3	REN	46		39
2031	340	Xue Lihong_2014_Maintaining	31.51	120.1	16.6233	1357.61	31.2643	14.6857	7.12143	2	wheat	EE	enhanced	no	conventional	no	rate	yes	no	no	180	3	REN	40		39
2032	340	Xue Lihong_2014_Maintaining	31.51	120.1	16.6233	1357.61	31.2643	14.6857	7.12143	3	wheat	RFR	mineral	no	conventional	no	rate	yes	no	no	180	3	REN	49		38
2033	340	Xue Lihong_2014_Maintaining	31.51	120.1	16.6233	1357.61	31.2643	14.6857	7.12143	3	wheat	CF	combined	no	conventional	no	rate	yes	no	no	180	3	REN	58		38
2034	340	Xue Lihong_2014_Maintaining	31.51	120.1	16.6233	1357.61	31.2643	14.6857	7.12143	3	wheat	EE	enhanced	no	conventional	no	rate	yes	no	no	180	3	REN	46		38
2035	341	Yan Tong_2011_Efficiency_Chinese	35.79	118.47	12.9452	715.857	25.8643	8.93571	6.86429	1	rice	EE	enhanced	no	conventional	no	conventional	no	no	no	184.5	3	REN	28.6		21.1
2036	342	Yan Tong_2015_Effects_Chinese	35.11	118.44	14.1537	785.331	26.4357	5.63571	7.4	1	maize	EE	enhanced	no	conventional	no	conventional	no	no	no	180	3	REN	23.21		11.36
2037	343	Yan_2015_Interaction	36.9	115	14.8031	512.697	20.9571	6.49286	8.09286	1	maize	RFR	mineral	no	conventional	no	rate	yes	no	no	163	4	REN	73		50
2038	343	Yan_2015_Interaction	36.9	115	14.8031	512.697	20.9571	6.49286	8.09286	2	maize	RFR	mineral	no	conventional	no	rate	yes	no	no	174	4	REN	75		54
2039	344	YANG Cai-ling_2013_Responset_Chinese	22.88	108.35	21.7439	1772.04	33.35	17.65	5.79286	2	rice	ZT	mineral	no	no-till	no	conventional	no	no	no	225	3	REN	20.9333		28.8444
2040	344	YANG Cai-ling_2013_Responset_Chinese	22.88	108.35	21.7439	1772.04	33.35	17.65	5.79286	2	rice	ZT	mineral	no	no-till	no	conventional	no	no	no	225	3	REN	30.2222		38.3111
2041	344	YANG Cai-ling_2013_Responset_Chinese	22.88	108.35	21.7439	1772.04	33.35	17.65	5.79286	2	rice	ZT	mineral	no	no-till	no	conventional	no	no	no	75	3	REN	41.6		79.3333
2042	344	YANG Cai-ling_2013_Responset_Chinese	22.88	108.35	21.7439	1772.04	33.35	17.65	5.79286	2	rice	ZT	mineral	no	no-till	no	conventional	no	no	no	75	3	REN	47.8667		87.2
2043	345	YANG Chun-lei_2013_Effects_Chinese	30.39	119.89	16.7145	1743.5	33.5214	12.8929	6.22857	1	rice	EE	enhanced	no	conventional	no	conventional	no	no	no	180	3	REN	39.8		17.6
2044	345	YANG Chun-lei_2013_Effects_Chinese	30.39	119.89	16.7145	1743.5	33.5214	12.8929	6.22857	1	rice	EE	enhanced	no	conventional	no	conventional	no	no	no	180	3	REN	23.7		17.6
2045	345	YANG Chun-lei_2013_Effects_Chinese	30.39	119.89	16.7145	1743.5	33.5214	12.8929	6.22857	1	rice	EE	enhanced	no	conventional	no	conventional	no	no	no	180	3	REN	34.3		17.6
2046	345	YANG Chun-lei_2013_Effects_Chinese	30.36	119.89	16.7145	1743.5	37.5	16.0929	6.55714	1	rice	EE	enhanced	no	conventional	no	conventional	no	no	no	180	3	REN	44		22.8
2047	345	YANG Chun-lei_2013_Effects_Chinese	30.36	119.89	16.7145	1743.5	37.5	16.0929	6.55714	1	rice	EE	enhanced	no	conventional	no	conventional	no	no	no	180	3	REN	23.6		22.8
2048	345	YANG Chun-lei_2013_Effects_Chinese	30.36	119.89	16.7145	1743.5	37.5	16.0929	6.55714	1	rice	EE	enhanced	no	conventional	no	conventional	no	no	no	180	3	REN	24.3		22.7
2049	346	Yang Jin-hua_Effects_Chinese	29.92	115.5	17.5671	1506.97	25.7714	11.9143	6.32143	1	rice	ZT	mineral	no	no-till	no	conventional	no	no	no	210	3	REN	15.75		14.5
2050	347	Yang Jungang_2010_Effects_Chinese	39.6	115.95	13.2179	591.246	21.3	7.87143	7.89286	1	maize	EE	enhanced	no	conventional	no	conventional	no	no	no	180	3	REN	30.5		35.5
2051	348	YANG Shao-na_2010_Effect_Chinese	30.43	106.42	17.7543	1190.09	31.8143	17.05	6.5	1	rice	CF	combined	no	conventional	no	conventional	no	no	no	210	3	REN	61.2		54.4
2052	348	YANG Shao-na_2010_Effect_Chinese	30.43	106.42	17.7543	1190.09	31.8143	17.05	6.5	1	rice	CF	combined	no	conventional	no	conventional	no	no	no	270	3	REN	31		47
2053	349	YANG Wen-yu_2005_Effects_Chinese	37.66	120.54	12.7336	591.368	24.3929	8.37857	7.2	1	wheat	EE	enhanced	no	conventional	no	conventional	no	no	no	240	3	REN	28.05		14.25
2054	349	YANG Wen-yu_2005_Effects_Chinese	37.66	120.54	12.7336	591.368	24.3929	8.37857	7.2	1	wheat	EE	enhanced	no	conventional	no	conventional	no	no	no	240	3	REN	22.6		14.25
2055	350	YANG Xian-long_2013_Effects_Chinese	34.06	108.03	11.0044	1323.31	17.8214	21.2786	5.90714	4	wheat	RFR	mineral	no	conventional	no	rate	yes	no	no	165	3	REN	56.6		33.7
2056	350	YANG Xian-long_2013_Effects_Chinese	34.06	108.03	11.0044	1323.31	17.8214	21.2786	5.90714	4	wheat	RFR	mineral	no	conventional	no	rate	yes	no	no	330	3	REN	44.7		33.7
2057	350	YANG Xian-long_2013_Effects_Chinese	34.06	108.03	11.0044	1323.31	17.8214	21.2786	5.90714	4	wheat	RES	mineral	yes	conventional	no	rate	yes	no	no	330	3	REN	56.4		33.7
2058	350	YANG Xian-long_2013_Effects_Chinese	34.06	108.03	11.0044	1323.31	17.8214	21.2786	5.90714	1	rice	RFR	mineral	no	conventional	no	rate	yes	no	no	471	3	REN	31.6		24.9
2059	350	YANG Xian-long_2013_Effects_Chinese	34.06	108.03	11.0044	1323.31	17.8214	21.2786	5.90714	1	rice	RFR	mineral	no	conventional	no	rate	yes	no	no	330	3	REN	37.3		24.9
2060	350	YANG Xian-long_2013_Effects_Chinese	34.06	108.03	11.0044	1323.31	17.8214	21.2786	5.90714	1	rice	RFR	mineral	no	conventional	no	rate	yes	no	no	165	3	REN	39.3		24.9
2061	351	Yang Xiaomei_2014_Effects_Chinese	37.12	114.1	12.67	641.598	15.7643	9.87857	7.30714	2	wheat	CF	combined	no	conventional	no	conventional	no	no	no	250	3	REN	36.25	7.91	38.62	5.11
2062	351	Yang Xiaomei_2014_Effects_Chinese	37.12	114.1	12.67	641.598	15.7643	9.87857	7.30714	2	wheat	CF	combined	no	conventional	no	conventional	no	no	no	250	3	REN	47.86	5.13	38.62	5.11
2063	351	Yang Xiaomei_2014_Effects_Chinese	37.12	114.1	12.67	641.598	15.7643	9.87857	7.30714	2	wheat	CF	combined	no	conventional	no	conventional	no	no	no	250	3	REN	53.9	3.56	38.62	5.11
2064	351	Yang Xiaomei_2014_Effects_Chinese	37.12	114.1	12.67	641.598	15.7643	9.87857	7.30714	2	wheat	OF	organic	no	conventional	no	conventional	no	no	no	250	3	REN	25.29	6.74	38.62	5.11
2065	352	Yang Xiao-yun_2016_Study_Chinese	36.86	103.08	3.35741	558.506	21.6786	19.0714	8.25	1	maize	EE	enhanced	no	conventional	no	conventional	no	no	no	300	3	REN	19.5113		7.721
2066	352	Yang Xiao-yun_2016_Study_Chinese	36.86	103.08	3.35741	558.506	21.6786	19.0714	8.25	1	maize	RES	mineral	yes	conventional	no	conventional	no	no	no	300	3	REN	18.73		7.721
2067	353	YANG Yi-xin_2011_Effects_Chinese	28.7	112.88	18.2493	1602.93	29.7786	13.8	5.9	1	rice	RFR	mineral	no	conventional	no	rate	yes	no	no	123	3	REN	32.06		21.69
2068	353	YANG Yi-xin_2011_Effects_Chinese	28.7	112.88	18.2493	1602.93	29.7786	13.8	5.9	1	rice	RFR	mineral	no	conventional	no	rate	yes	no	no	154.5	3	REN	42.29		25.26
2069	353	YANG Yi-xin_2011_Effects_Chinese	28.7	112.88	18.2493	1602.93	29.7786	13.8	5.9	1	rice	RFR	mineral	no	conventional	no	rate	yes	no	no	131.5	3	REN	24.82		15.18
2070	353	YANG Yi-xin_2011_Effects_Chinese	28.7	112.88	18.2493	1602.93	29.7786	13.8	5.9	1	rice	RFR	mineral	no	conventional	no	rate	yes	no	no	125.1	3	REN	19.93		11.08
2071	353	YANG Yi-xin_2011_Effects_Chinese	28.7	112.88	18.2493	1602.93	29.7786	13.8	5.9	1	rice	RFR	mineral	no	conventional	no	rate	yes	no	no	155.5	3	REN	16.8		10.6
2072	353	YANG Yi-xin_2011_Effects_Chinese	28.7	112.88	18.2493	1602.93	29.7786	13.8	5.9	1	rice	RFR	mineral	no	conventional	no	rate	yes	no	no	125.9	3	REN	28.48		13.94
2073	353	YANG Yi-xin_2011_Effects_Chinese	28.7	112.88	18.2493	1602.93	29.7786	13.8	5.9	1	rice	RFR	mineral	no	conventional	no	rate	yes	no	no	164.4	3	REN	13.2		3.59
2074	353	YANG Yi-xin_2011_Effects_Chinese	28.7	112.88	18.2493	1602.93	29.7786	13.8	5.9	1	rice	RFR	mineral	no	conventional	no	rate	yes	no	no	144	3	REN	14.89		6.26
2075	353	YANG Yi-xin_2011_Effects_Chinese	28.7	112.88	18.2493	1602.93	29.7786	13.8	5.9	1	rice	RFR	mineral	no	conventional	no	rate	yes	no	no	141	3	REN	15.36		4.18
2076	354	Yang Yunma_2011_Fate	37.9	115.1	14.2907	508.646	20.3143	5.52143	7.99286	1	maize	RFR	mineral	no	conventional	no	rate	yes	no	no	180	3	REN	63.3333		48.1481
2077	354	Yang Yunma_2011_Fate	37.8	115.3	14.4827	496.851	20.0786	6.42857	7.99286	1	maize	RFP	mineral	no	conventional	no	placement	no	yes	no	180	3	REN	33.1		39.2
2078	354	Yang Yunma_2011_Fate	37.8	115.3	14.4827	496.851	20.0786	6.42857	7.99286	1	maize	RFP	mineral	no	conventional	no	placement	no	yes	no	180	3	REN	21		39.2
2079	355	Yang_2011_Controlled	34.92	118.34	14.4282	815.389	25.1857	7.36429	7.19286	1	wheat	EE	enhanced	no	conventional	no	conventional	no	no	no	225	3	REN	54		41
2080	355	Yang_2011_Controlled	34.92	118.34	14.4282	815.389	25.1857	7.36429	7.19286	2	wheat	EE	enhanced	no	conventional	no	conventional	no	no	no	225	3	REN	59		47
2081	356	Yang_2012_Effects	36.15	117.19	9.83288	706.565	30.9357	12.1286	6.87143	1	rice	EE	enhanced	no	conventional	no	conventional	no	no	no	238	2	REN	26.86		19.45
2082	356	Yang_2012_Effects	36.15	117.19	9.83288	706.565	30.9357	12.1286	6.87143	1	rice	EE	enhanced	no	conventional	no	conventional	no	no	no	238	2	REN	24.24		19.45
2083	357	Yang_2013_Controlled-Release	34.55	118.2	14.8357	831.388	26.0929	6.79286	7.50714	1	rice	EE	enhanced	no	conventional	no	conventional	no	no	no	112.5	3	REN	74.66		36.52
2084	357	Yang_2013_Controlled-Release	34.55	118.2	14.8357	831.388	26.0929	6.79286	7.50714	2	rice	EE	enhanced	no	conventional	no	conventional	no	no	no	112.5	3	REN	66.37		32.6
2085	358	Yang_2013_Nitrogen	31.26	120.95	16.6269	1310.92	33.9786	14.4071	6.95714	1	rice	RFR	mineral	no	conventional	no	rate	yes	no	no	184.88	3	REN	45.5	2.62	35.8	0.94
2086	358	Yang_2013_Nitrogen	31.26	120.95	16.6269	1310.92	33.9786	14.4071	6.95714	1	rice	RFR	mineral	no	conventional	no	rate	yes	no	no	198	3	REN	48.3	2.16	37.4	0.76
[truncated: 437 more rows]

## Sheet: Figure_2
id	studyid	reference	lat	lon	mat	map	clay	soc	ph	year	g_crop_type	management	fertilizer_type	crop_residue	tillage	cover_crop_and_crop_rotation	fertilizer_strategy	rfr	rfp	rft	n_dose	replication	nue_type	nuet_mean	nuet_sd	nuec_mean	nuec_sd
1	1	Abalos_2012_Effectiveness	40.55	-3.29	14.2317	494.922	26.7214	11.5071	7.79286	1	wheat	EE	enhanced	no	conventional	no	conventional	no	no	no	120	2	REN	78.3333		72.5
2	2	Abalos_2013_Role	40.55	-3.29	14.2317	494.922	26.7214	11.5071	7.79286	1	maize	CF	combined	yes	conventional	no	conventional	no	no	no	150	3	REN	35.7333		30.6
3	2	Abalos_2013_Role	40.55	-3.29	14.2317	494.922	26.7214	11.5071	7.79286	1	maize	CF	combined	no	conventional	no	conventional	no	no	no	150	3	REN	25.3333		30.6
4	2	Abalos_2013_Role	40.55	-3.29	14.2317	494.922	26.7214	11.5071	7.79286	1	maize	RES	combined	yes	conventional	no	conventional	no	no	no	150	3	REN	35.7333		30.6
5	2	Abalos_2013_Role	40.55	-3.29	14.2317	494.922	26.7214	11.5071	7.79286	1	maize	RES	mineral	yes	conventional	no	conventional	no	no	no	150	3	REN	43.8667		30.6
6	3	Adeli_2012_Broiler	33.7	-89.33	17.8769	1281.77	34.4143	9.05	5.7	1	maize	RFP	mineral	no	conventional	no	placement	no	yes	no	337	4	REN	18		8
7	3	Adeli_2012_Broiler	33.7	-89.33	17.8769	1281.77	34.4143	9.05	5.7	1	maize	RFP	mineral	no	conventional	no	placement	no	yes	no	349	4	REN	20		16
8	4	Adeyemi_2020_Effect	37.75	-89.06	14.6845	1207.67	26.4429	9.38571	5.77143	2	maize	CC	mineral	no	conventional	yes	conventional	no	no	no	150	3	REN	40.2256		27.4436
9	4	Adeyemi_2020_Effect	37.75	-89.06	14.6845	1207.67	26.4429	9.38571	5.77143	2	maize	CC	mineral	no	conventional	yes	conventional	no	no	no	150	3	REN	16.1654		16.9173
10	4	Adeyemi_2020_Effect	37.75	-89.06	14.6845	1207.67	26.4429	9.38571	5.77143	2	maize	RFP	mineral	no	conventional	no	placement	no	yes	no	150	3	REN	30		29
11	5	Adu-Gyamfi_1997_Timing	17.63	78.35	25.6622	899.143	30.6286	9.17857	6.73571	1	wheat	RFR	mineral	no	conventional	no	rate	yes	no	no	50	3	REN	59		43
12	5	Adu-Gyamfi_1997_Timing	17.63	78.35	25.6622	899.143	30.6286	9.17857	6.73571	1	wheat	ROT	mineral	no	conventional	yes	rate	yes	no	no	50	3	REN	71		43
13	6	Ai Y_2015_The_Chinese	32.02	118.86	16.1024	1274.62	33.6286	10.7857	6.95714	1	rice	RFT	mineral	no	conventional	no	timing	no	no	yes	240	3	REN	35.2		24.6
14	6	Ai Y_2015_The_Chinese	32.02	118.86	16.1024	1274.62	33.6286	10.7857	6.95714	1	rice	RFT	mineral	no	conventional	no	timing	no	no	yes	240	3	REN	31.2		24.6
15	6	Ai Y_2015_The_Chinese	32.02	118.86	16.1024	1274.62	33.6286	10.7857	6.95714	1	rice	RFT	mineral	no	conventional	no	timing	no	no	yes	240	3	REN	31.8		24.6
16	6	Ai Y_2015_The_Chinese	32.02	118.86	16.1024	1274.62	33.6286	10.7857	6.95714	1	rice	RFT	mineral	no	conventional	no	timing	no	no	yes	240	3	REN	37.1		24.6
17	6	Ai Y_2015_The_Chinese	32.02	118.86	16.1024	1274.62	33.6286	10.7857	6.95714	1	rice	RFT	mineral	no	conventional	no	timing	no	no	yes	240	3	REN	38.3		24.6
18	6	Ai Y_2015_The_Chinese	32.02	118.86	16.1024	1274.62	33.6286	10.7857	6.95714	1	rice	RFT	combined	no	conventional	no	timing	no	no	yes	240	3	REN	33.8		24.6
19	6	Ai Y_2015_The_Chinese	32.02	118.86	16.1024	1274.62	33.6286	10.7857	6.95714	1	rice	RFT	mineral	no	conventional	no	timing	no	no	yes	240	3	REN	21.2		16
20	6	Ai Y_2015_The_Chinese	32.02	118.86	16.1024	1274.62	33.6286	10.7857	6.95714	1	rice	RFT	mineral	no	conventional	no	timing	no	no	yes	240	3	REN	21.3		16
21	6	Ai Y_2015_The_Chinese	32.02	118.86	16.1024	1274.62	33.6286	10.7857	6.95714	1	rice	RFT	mineral	no	conventional	no	timing	no	no	yes	240	3	REN	19.3		16
22	6	Ai Y_2015_The_Chinese	32.02	118.86	16.1024	1274.62	33.6286	10.7857	6.95714	1	rice	RFT	mineral	no	conventional	no	timing	no	no	yes	240	3	REN	24.8		16
23	6	Ai Y_2015_The_Chinese	32.02	118.86	16.1024	1274.62	33.6286	10.7857	6.95714	1	rice	RFT	mineral	no	conventional	no	timing	no	no	yes	240	3	REN	26.2		16
24	6	Ai Y_2015_The_Chinese	32.02	118.86	16.1024	1274.62	33.6286	10.7857	6.95714	1	rice	RFT	combined	no	conventional	no	timing	no	no	yes	240	3	REN	22.8		16
25	7	An Jingwen_2008_Effects_Chinese	41.92	123.08	8.9336	739.62	30.6857	14.6214	7.1	1	maize	EE	enhanced	no	conventional	no	conventional	no	no	no	180	3	REN	37.25		27.99
26	7	An Jingwen_2008_Effects_Chinese	41.92	123.08	8.9336	739.62	30.6857	14.6214	7.1	1	maize	EE	enhanced	no	conventional	no	conventional	no	no	no	180	3	REN	29.35		28.56
27	8	Arregui_2008_Strategies	42.85	-1.64	11.4168	905.519	29.5571	23.8429	7.58571	1	wheat	EE	enhanced	no	conventional	no	timing	no	no	yes	120	3	REN	54		54
28	8	Arregui_2008_Strategies	42.85	-1.64	11.4168	905.519	29.5571	23.8429	7.58571	1	wheat	RFT	mineral	no	conventional	no	timing	no	no	yes	120	3	REN	51		54
29	9	Balik_2003_Nitrogen	50.14	14.39	9.92094	682.106	26.2071	18.4643	6.72857	1	maize	RES	mineral	yes	conventional	no	conventional	no	no	no	120	4	REN	41.5833		40.9167
30	9	Balik_2003_Nitrogen	50.14	14.39	9.92094	682.106	26.2071	18.4643	6.72857	1	maize	OF	organic	no	conventional	no	conventional	no	no	no	120	4	REN	45		38.3333
31	10	Banerjee, B_2002_Effects	28.62	77.18	24.4742	740.209	20.7714	7.13571	7.49286	1	rice	CF	combined	no	conventional	no	conventional	no	no	no	120	3	REN	40.25		50.58
32	10	Banerjee, B_2002_Effects	28.62	77.18	24.4742	740.209	20.7714	7.13571	7.49286	1	rice	CF	combined	no	conventional	no	conventional	no	no	no	120	3	REN	29.42		21.75
33	10	Banerjee, B_2002_Effects	28.62	77.18	24.4742	740.209	20.7714	7.13571	7.49286	1	wheat	CF	combined	no	conventional	no	conventional	no	no	no	120	3	REN	34.75		41.17
34	10	Banerjee, B_2002_Effects	28.62	77.18	24.4742	740.209	20.7714	7.13571	7.49286	1	wheat	CF	combined	no	conventional	no	conventional	no	no	no	120	3	REN	51.75		46
35	11	Bao Y_ 2015_The_Chinese	43.63	122.35	7.81353	451.241	15.5429	9.48571	7.89286	1	maize	EE	enhanced	no	conventional	no	conventional	no	no	no	200	3	REN	16.57		11.53
36	11	Bao Y_ 2015_The_Chinese	43.63	122.35	7.81353	451.241	15.5429	9.48571	7.89286	1	maize	EE	enhanced	no	conventional	no	conventional	no	no	no	200	3	REN	16.11		11.53
37	11	Bao Y_ 2015_The_Chinese	43.63	122.35	7.81353	451.241	15.5429	9.48571	7.89286	1	maize	EE	enhanced	no	conventional	no	conventional	no	no	no	200	3	REN	12.43		11.53
38	11	Bao Y_ 2015_The_Chinese	43.63	122.35	7.81353	451.241	15.5429	9.48571	7.89286	1	maize	EE	enhanced	no	conventional	no	conventional	no	no	no	200	3	REN	33.64		32.48
39	11	Bao Y_ 2015_The_Chinese	43.63	122.35	7.81353	451.241	15.5429	9.48571	7.89286	1	maize	EE	enhanced	no	conventional	no	conventional	no	no	no	200	3	REN	32.44		32.48
40	11	Bao Y_ 2015_The_Chinese	43.63	122.35	7.81353	451.241	15.5429	9.48571	7.89286	1	maize	EE	enhanced	no	conventional	no	conventional	no	no	no	200	3	REN	30.7		32.48
41	12	Blackmer, A. M_1988_Response	41.88	-93.07	9.86477	1067.1	40.7786	14.7357	6.30714	1	maize	EE	enhanced	no	conventional	no	conventional	no	no	no	112	3	REN	75		61.6071
42	12	Blackmer, A. M_1988_Response	41.88	-93.07	9.86477	1067.1	40.7786	14.7357	6.30714	1	maize	EE	enhanced	no	conventional	no	conventional	no	no	no	224	3	REN	45.5357		43.3036
43	12	Blackmer, A. M_1988_Response	41.88	-93.07	9.86477	1067.1	40.7786	14.7357	6.30714	2	maize	EE	enhanced	no	conventional	no	conventional	no	no	no	112	3	REN	50.8929		51.7857
44	12	Blackmer, A. M_1988_Response	41.88	-93.07	9.86477	1067.1	40.7786	14.7357	6.30714	2	maize	EE	enhanced	no	conventional	no	conventional	no	no	no	224	3	REN	39.7321		49.5536
45	12	Blackmer, A. M_1988_Response	41.88	-93.07	9.86477	1067.1	40.7786	14.7357	6.30714	3	maize	EE	enhanced	no	conventional	no	conventional	no	no	no	112	3	REN	48.2143		41.0714
46	12	Blackmer, A. M_1988_Response	41.88	-93.07	9.86477	1067.1	40.7786	14.7357	6.30714	3	maize	EE	enhanced	no	conventional	no	conventional	no	no	no	224	3	REN	37.9464		28.5714
47	12	Blackmer, A. M_1988_Response	41.88	-93.07	9.86477	1067.1	40.7786	14.7357	6.30714	1	maize	EE	enhanced	no	conventional	no	conventional	no	no	no	112	3	REN	50.8929		66.0714
48	12	Blackmer, A. M_1988_Response	41.88	-93.07	9.86477	1067.1	40.7786	14.7357	6.30714	1	maize	EE	enhanced	no	conventional	no	conventional	no	no	no	224	3	REN	32.5893		29.0179
49	12	Blackmer, A. M_1988_Response	41.88	-93.07	9.86477	1067.1	40.7786	14.7357	6.30714	2	maize	EE	enhanced	no	conventional	no	conventional	no	no	no	112	3	REN	44.6429		33.9286
50	12	Blackmer, A. M_1988_Response	41.88	-93.07	9.86477	1067.1	40.7786	14.7357	6.30714	2	maize	EE	enhanced	no	conventional	no	conventional	no	no	no	224	3	REN	33.4821		33.0357
51	12	Blackmer, A. M_1988_Response	41.88	-93.07	9.86477	1067.1	40.7786	14.7357	6.30714	3	maize	EE	enhanced	no	conventional	no	conventional	no	no	no	112	3	REN	79.4643		69.6429
52	12	Blackmer, A. M_1988_Response	41.88	-93.07	9.86477	1067.1	40.7786	14.7357	6.30714	3	maize	EE	enhanced	no	conventional	no	conventional	no	no	no	224	3	REN	42.8571		54.4643
53	13	Blesh, J_2014_Retention	40.6	-90.28	11.6476	1070.13	33.8714	13.0643	6.17857	1	maize	CC	mineral	no	conventional	yes	conventional	no	no	no	150	4	REN	16.9		27.2
58	15	Brennan_2014_The	52.87	-6.94	9.52501	900.983	23.5643	54.0857	6.11429	3	wheat	RT	mineral	yes	reduced	no	conventional	no	no	no	140	4	REN	34.9		37.37
59	15	Brennan_2014_The	52.87	-6.94	9.52501	900.983	23.5643	54.0857	6.11429	3	wheat	RT	mineral	yes	reduced	no	conventional	no	no	no	180	4	REN	29.75		34.35
60	15	Brennan_2014_The	52.87	-6.94	9.52501	900.983	23.5643	54.0857	6.11429	3	wheat	RT	mineral	yes	reduced	no	conventional	no	no	no	220	4	REN	28.41		31.24
61	15	Brennan_2014_The	52.87	-6.94	9.52501	900.983	23.5643	54.0857	6.11429	3	wheat	RT	mineral	yes	reduced	no	conventional	no	no	no	260	4	REN	25.39		28.24
62	15	Brennan_2014_The	52.87	-6.94	9.52501	900.983	23.5643	54.0857	6.11429	3	wheat	RT	mineral	no	reduced	no	conventional	no	no	no	140	4	REN	33.65		37.37
63	15	Brennan_2014_The	52.87	-6.94	9.52501	900.983	23.5643	54.0857	6.11429	3	wheat	RT	mineral	no	reduced	no	conventional	no	no	no	180	4	REN	30.52		34.35
64	15	Brennan_2014_The	52.87	-6.94	9.52501	900.983	23.5643	54.0857	6.11429	3	wheat	RT	mineral	no	reduced	no	conventional	no	no	no	220	4	REN	27.44		31.24
65	15	Brennan_2014_The	52.87	-6.94	9.52501	900.983	23.5643	54.0857	6.11429	3	wheat	RT	mineral	no	reduced	no	conventional	no	no	no	260	4	REN	24.02		28.24
66	15	Brennan_2014_The	52.87	-6.94	9.52501	900.983	23.5643	54.0857	6.11429	3	wheat	RES	mineral	yes	conventional	no	conventional	no	no	no	140	4	REN	36.32		37.37
67	15	Brennan_2014_The	52.87	-6.94	9.52501	900.983	23.5643	54.0857	6.11429	3	wheat	RES	mineral	yes	conventional	no	conventional	no	no	no	180	4	REN	33.87		34.35
68	15	Brennan_2014_The	52.87	-6.94	9.52501	900.983	23.5643	54.0857	6.11429	3	wheat	RES	mineral	yes	conventional	no	conventional	no	no	no	220	4	REN	30.33		31.24
69	15	Brennan_2014_The	52.87	-6.94	9.52501	900.983	23.5643	54.0857	6.11429	3	wheat	RES	mineral	yes	conventional	no	conventional	no	no	no	260	4	REN	27.59		28.24
70	15	Brennan_2014_The	52.87	-6.94	9.52501	900.983	23.5643	54.0857	6.11429	3	wheat	RES	mineral	yes	reduced	no	conventional	no	no	no	140	4	REN	34.9		37.37
71	15	Brennan_2014_The	52.87	-6.94	9.52501	900.983	23.5643	54.0857	6.11429	3	wheat	RES	mineral	yes	reduced	no	conventional	no	no	no	180	4	REN	29.75		34.35
72	15	Brennan_2014_The	52.87	-6.94	9.52501	900.983	23.5643	54.0857	6.11429	3	wheat	RES	mineral	yes	reduced	no	conventional	no	no	no	220	4	REN	28.41		31.24
73	15	Brennan_2014_The	52.87	-6.94	9.52501	900.983	23.5643	54.0857	6.11429	3	wheat	RES	mineral	yes	reduced	no	conventional	no	no	no	260	4	REN	25.39		28.24
74	16	Cai Hong-guang_2012_Effect_Chinese	43.8	125.41	5.81623	750.287	24.9286	18.1357	6.79286	1	rice	RFR	mineral	no	conventional	no	rate	yes	no	no	190	3	REN	55.7895		34.7619
75	16	Cai Hong-guang_2012_Effect_Chinese	43.8	125.41	5.81623	750.287	24.9286	18.1357	6.79286	1	rice	RFR	mineral	no	conventional	no	rate	yes	no	no	140	3	REN	47.1429		34.7619
79	18	Cao N_2012_Effect_Chinese	43.95	125.24	6.00963	703.06	24.4286	13.6	7.33571	1	maize	EE	enhanced	no	conventional	no	conventional	no	no	no	180	3	REN	33.62		22.29
80	18	Cao N_2012_Effect_Chinese	43.95	125.24	6.00963	703.06	24.4286	13.6	7.33571	1	maize	EE	enhanced	no	conventional	no	conventional	no	no	no	180	3	REN	39.87		22.29
81	19	Cao_2018_Effects	30.9	121.4	16.8647	1376.39	27.6929	14.6	7.26429	1	rice	RES	mineral	yes	reduced	no	conventional	no	no	no	225	3	REN	24.6		20.4
82	20	Carter_1985_Spring	49.76	-112.85	6.29112	464.477	36.1357	17.2071	7.16429	16	wheat	ZT	mineral	no	no-till	no	conventional	no	no	no	100	3	REN	20.3		27.7
83	20	Carter_1985_Spring	51.7	-105.47	2.89594	513.807	32.1	23.25	7	4	wheat	ZT	mineral	no	no-till	no	conventional	no	no	no	100	3	REN	26.6		23.8
84	20	Carter_1985_Spring	51.7	-105.47	2.89594	513.807	32.1	23.25	7	4	wheat	ZT	mineral	no	no-till	no	conventional	no	no	no	100	3	REN	20		26.6
85	20	Carter_1985_Spring	52.39	-108.83	2.75046	481.576	30.4214	21.25	7.09286	2	wheat	ZT	mineral	no	no-till	no	conventional	no	no	no	100	3	REN	21.4		24.7
86	20	Carter_1985_Spring	52.39	-108.83	2.75046	481.576	30.4214	21.25	7.09286	2	wheat	ZT	mineral	no	no-till	no	conventional	no	no	no	100	3	REN	31.2		24.7
87	20	Carter_1985_Spring	52.87	-104.62	1.69372	580.353	39.9	25.1857	7.02143	12	wheat	ZT	mineral	no	no-till	no	conventional	no	no	no	100	3	REN	19.3		15.7
89	22	Chai Huiqing_2011_Effects_Chinese	28.98	112.94	18.1066	1538.52	32.95	17.2286	6.02857	1	rice	RFR	mineral	no	conventional	no	rate	yes	no	no	127.5	3	REN	50.06		27.78
90	22	Chai Huiqing_2011_Effects_Chinese	28.98	112.94	18.1066	1538.52	32.95	17.2286	6.02857	1	rice	CF	combined	no	conventional	no	conventional	no	no	no	150	3	REN	39.8		27.78
91	22	Chai Huiqing_2011_Effects_Chinese	28.98	112.94	18.1066	1538.52	32.95	17.2286	6.02857	1	rice	EE	enhanced	no	conventional	no	rate	yes	no	no	120	3	REN	38.37		27.78
92	22	Chai Huiqing_2011_Effects_Chinese	28.98	112.94	18.1066	1538.52	32.95	17.2286	6.02857	1	rice	EE	enhanced	no	conventional	no	conventional	no	no	no	144	3	REN	39.51		27.78
93	23	Chen k_2009_Nirtrogen__Chinese	30.25	103.85	17.4621	1029.31	29.6571	13.0714	7.09286	1	rice	RT	mineral	no	reduced	no	conventional	no	no	no	120	3	REN	44.67		13.8
94	23	Chen k_2009_Nirtrogen__Chinese	30.25	103.85	17.4621	1029.31	29.6571	13.0714	7.09286	1	wheat	RT	mineral	no	reduced	no	conventional	no	no	no	120	3	REN	49.69		28.11
95	24	Chen Kai-lin_2014_Effect_Chinese	28.51	112.65	18.2185	1586.05	30.5143	15.7143	5.96429	1	rice	OF	organic	no	conventional	no	conventional	no	no	no	135	3	REN	67.2593		59.5556
96	24	Chen Kai-lin_2014_Effect_Chinese	28.51	112.65	18.2185	1586.05	30.5143	15.7143	5.96429	1	rice	EE	enhanced	no	conventional	no	conventional	no	no	no	135	3	REN	65.4074		59.5556
97	24	Chen Kai-lin_2014_Effect_Chinese	28.51	112.65	18.2185	1586.05	30.5143	15.7143	5.96429	1	rice	OF	organic	no	conventional	no	conventional	no	no	no	135	3	REN	87.7778		75.2593
98	24	Chen Kai-lin_2014_Effect_Chinese	28.51	112.65	18.2185	1586.05	30.5143	15.7143	5.96429	1	rice	EE	enhanced	no	conventional	no	conventional	no	no	no	135	3	REN	86.1481		75.2593
99	25	Chen Linan-2010_Effect_Chinese	46.97	127.62	2.80845	795.481	28.5786	27.9643	6.49286	2	rice	RFT	mineral	no	conventional	no	timing	no	no	yes	105	3	REN	48.43	3.27	33.87	5.7
100	25	Chen Linan-2010_Effect_Chinese	46.97	127.62	2.80845	795.481	28.5786	27.9643	6.49286	2	rice	RFT	mineral	no	conventional	no	timing	no	no	yes	135	3	REN	38.51	2.77	30.04	2.12
101	25	Chen Linan-2010_Effect_Chinese	46.97	127.62	2.80845	795.481	28.5786	27.9643	6.49286	2	rice	RFR	mineral	no	conventional	no	rate	yes	no	no	105	3	REN	48.43	3.27	38.51	2.77
102	25	Chen Linan-2010_Effect_Chinese	46.97	127.62	2.80845	795.481	28.5786	27.9643	6.49286	2	rice	RFR	mineral	no	conventional	no	rate	yes	no	no	105	3	REN	33.87	5.7	30.04	2.12
103	26	Chen Shunping_2006_Rules_Chinese	40.14	116.18	12.2405	585.971	19.9929	9.10714	7.92143	1	maize	RFR	mineral	no	conventional	no	rate	yes	no	no	180	3	REN	33.4		22.5
104	27	Chen Xian-you_2010_Chinese	30.2	120.47	17.4508	1482.48	25.0857	13.5429	6.55714	1	rice	EE	enhanced	no	conventional	no	conventional	no	no	no	240	3	REN	36.8		26.76
105	27	Chen Xian-you_2010_Chinese	30.2	120.47	17.4508	1482.48	25.0857	13.5429	6.55714	1	rice	EE	enhanced	no	conventional	no	rate	yes	no	no	168	3	REN	40.73		26.76
106	27	Chen Xian-you_2010_Chinese	30.2	120.47	17.4508	1482.48	25.0857	13.5429	6.55714	1	rice	RFR	mineral	no	conventional	no	rate	yes	no	no	168	3	REN	22.34		26.76
107	27	Chen Xian-you_2010_Chinese	30.2	120.47	17.4508	1482.48	25.0857	13.5429	6.55714	1	rice	RFR	enhanced	no	conventional	no	rate	yes	no	no	168	3	REN	40.73		36.8
108	27	Chen Xian-you_2010_Chinese	30.28	120.55	17.2881	1492.52	28.2643	15.0071	6.72143	1	rice	EE	enhanced	no	conventional	no	conventional	no	no	no	210	3	REN	27.38		11.18
109	27	Chen Xian-you_2010_Chinese	30.28	120.55	17.2881	1492.52	28.2643	15.0071	6.72143	1	rice	EE	enhanced	no	conventional	no	conventional	no	no	no	210	3	REN	26.7		11.18
110	27	Chen Xian-you_2010_Chinese	30.28	120.55	17.2881	1492.52	28.2643	15.0071	6.72143	1	rice	EE	enhanced	no	conventional	no	conventional	no	no	no	210	3	REN	15.45		11.18
111	27	Chen Xian-you_2010_Chinese	30.28	120.55	17.2881	1492.52	28.2643	15.0071	6.72143	1	rice	EE	enhanced	no	conventional	no	conventional	no	no	no	210	3	REN	12.77		11.18
112	28	Chen,X_2010_Effect__Chinese	30.28	120.55	17.2881	1492.52	28.2643	15.0071	6.72143	1	rice	EE	enhanced	no	conventional	no	conventional	no	no	no	210	3	REN	27.38		11.18
113	28	Chen,X_2010_Effect__Chinese	30.28	120.55	17.2881	1492.52	28.2643	15.0071	6.72143	1	rice	EE	enhanced	no	conventional	no	conventional	no	no	no	210	3	REN	26.57		11.18
114	28	Chen,X_2010_Effect__Chinese	30.28	120.55	17.2881	1492.52	28.2643	15.0071	6.72143	1	rice	EE	enhanced	no	conventional	no	conventional	no	no	no	210	3	REN	15.45		11.18
115	28	Chen,X_2010_Effect__Chinese	30.28	120.55	17.2881	1492.52	28.2643	15.0071	6.72143	1	rice	EE	enhanced	no	conventional	no	conventional	no	no	no	210	3	REN	12.77		11.18
116	28	Chen,X_2010_Effect__Chinese	30.28	120.55	17.2881	1492.52	28.2643	15.0071	6.72143	1	rice	EE	enhanced	no	conventional	no	conventional	no	no	no	210	3	REN	27.9		6.64
117	28	Chen,X_2010_Effect__Chinese	30.28	120.55	17.2881	1492.52	28.2643	15.0071	6.72143	1	rice	EE	enhanced	no	conventional	no	conventional	no	no	no	210	3	REN	19.9		6.64
118	28	Chen,X_2010_Effect__Chinese	30.28	120.55	17.2881	1492.52	28.2643	15.0071	6.72143	1	rice	EE	enhanced	no	conventional	no	conventional	no	no	no	210	3	REN	20.67		6.64
119	29	Chen,X_2010_Effect_Chinese	30.28	120.55	17.2881	1492.52	28.2643	15.0071	6.72143	1	rice	EE	enhanced	no	conventional	no	conventional	no	no	no	210	3	REN	12.17		6.64
120	30	Chen_2006_Synchronizing	40.01	116.19	12.4182	533.342	20.0429	17.4643	6.96429	2	wheat	RFR	mineral	no	conventional	no	rate	yes	no	no	55	3	REN	67.3		19.1
121	30	Chen_2006_Synchronizing	40.01	116.19	12.4182	533.342	20.0429	17.4643	6.96429	2	wheat	RFR	mineral	no	conventional	no	rate	yes	no	no	65	3	REN	66.3		18.2
122	31	Chen_2019_Winter	35.7	108.2	10.4086	621.017	27.65	10.7357	8.19286	2	wheat	CC	mineral	no	conventional	yes	conventional	no	no	no	150	3	REN	27.5		13.7
123	31	Chen_2019_Winter	35.7	108.2	10.4086	621.017	27.65	10.7357	8.19286	2	wheat	CC	mineral	no	conventional	yes	conventional	no	no	no	150	3	REN	30.8		13.7
124	31	Chen_2019_Winter	35.7	108.2	10.4086	621.017	27.65	10.7357	8.19286	2	wheat	CC	mineral	no	conventional	yes	conventional	no	no	no	150	3	REN	34.3		13.7
125	31	Chen_2019_Winter	35.7	108.2	10.4086	621.017	27.65	10.7357	8.19286	2	wheat	CC	mineral	no	conventional	yes	conventional	no	no	no	150	3	REN	56.3		41.3
126	31	Chen_2019_Winter	35.7	108.2	10.4086	621.017	27.65	10.7357	8.19286	2	wheat	CC	mineral	no	conventional	yes	conventional	no	no	no	150	3	REN	66.7		41.3
127	31	Chen_2019_Winter	35.7	108.2	10.4086	621.017	27.65	10.7357	8.19286	2	wheat	CC	mineral	no	conventional	yes	conventional	no	no	no	150	3	REN	61.9		41.3
128	31	Chen_2019_Winter	35.7	108.2	10.4086	621.017	27.65	10.7357	8.19286	2	wheat	CC	mineral	no	conventional	yes	conventional	no	no	no	150	3	REN	68.1		60.2
129	31	Chen_2019_Winter	35.7	108.2	10.4086	621.017	27.65	10.7357	8.19286	2	wheat	CC	mineral	no	conventional	yes	conventional	no	no	no	150	3	REN	87.1		60.2
130	31	Chen_2019_Winter	35.7	108.2	10.4086	621.017	27.65	10.7357	8.19286	2	wheat	CC	mineral	no	conventional	yes	conventional	no	no	no	150	3	REN	87		60.2
131	31	Chen_2019_Winter	35.7	108.2	10.4086	621.017	27.65	10.7357	8.19286	2	wheat	CC	mineral	no	conventional	yes	conventional	no	no	no	150	3	REN	67.7		63.5
132	31	Chen_2019_Winter	35.7	108.2	10.4086	621.017	27.65	10.7357	8.19286	2	wheat	CC	mineral	no	conventional	yes	conventional	no	no	no	150	3	REN	79.4		63.5
133	31	Chen_2019_Winter	35.7	108.2	10.4086	621.017	27.65	10.7357	8.19286	2	wheat	CC	mineral	no	conventional	yes	conventional	no	no	no	150	3	REN	83.2		63.5
134	31	Chen_2019_Winter	35.7	108.2	10.4086	621.017	27.65	10.7357	8.19286	2	wheat	CC	mineral	no	conventional	yes	conventional	no	no	no	150	3	REN	67.9		64.1
135	31	Chen_2019_Winter	35.7	108.2	10.4086	621.017	27.65	10.7357	8.19286	2	wheat	CC	mineral	no	conventional	yes	conventional	no	no	no	150	3	REN	75.3		64.1
136	31	Chen_2019_Winter	35.7	108.2	10.4086	621.017	27.65	10.7357	8.19286	2	wheat	CC	mineral	no	conventional	yes	conventional	no	no	no	150	3	REN	80		64.1
137	32	Christianson_1990_Fate	13.25	2.3	29.0977	355.096	8.90714	2.68571	5.21429	3	wheat	RFP	mineral	no	conventional	no	placement	no	yes	no	90	2	REN	31		31.3
138	32	Christianson_1990_Fate	13.25	2.3	29.0977	355.096	8.90714	2.68571	5.21429	3	wheat	RFT	mineral	no	conventional	no	timing	no	no	yes	90	2	REN	31.3		26.7
139	33	Corbeels_1999_Fate	33.85	-5.57	17.4853	563.49	34.4286	10.3214	7.79286	2	wheat	RFT	mineral	no	conventional	no	timing	no	no	yes	100	3	REN	30.7	2.6	24.2	2.8
140	34	Cui_2007_On-farm	35.67	116.78	14.6183	688.2	26.1857	5.73571	7.8	2	wheat	RFR	mineral	no	conventional	no	rate	yes	no	no	130	3	REN	44	5	18	2
141	35	Cui_2010_In-season	37.4	117.7	14.1942	613.684	26.1071	7.62143	7.89286	1	wheat	RFR	mineral	no	conventional	no	rate	yes	no	no	164	4	REN	35		22
142	35	Cui_2010_In-season	37.4	117.7	14.1942	613.684	26.1071	7.62143	7.89286	1	wheat	RFR	mineral	no	conventional	no	rate	yes	no	no	115	4	REN	56		19
143	35	Cui_2010_In-season	37.4	117.7	14.1942	613.684	26.1071	7.62143	7.89286	1	wheat	RFR	mineral	no	conventional	no	rate	yes	no	no	92	4	REN	64		17
144	35	Cui_2010_In-season	37.4	117.7	14.1942	613.684	26.1071	7.62143	7.89286	1	wheat	RFR	mineral	no	conventional	no	rate	yes	no	no	98	4	REN	44		15
145	35	Cui_2010_In-season	37.4	117.7	14.1942	613.684	26.1071	7.62143	7.89286	1	wheat	RFR	mineral	no	conventional	no	rate	yes	no	no	171	4	REN	29		12
146	35	Cui_2010_In-season	37.4	117.7	14.1942	613.684	26.1071	7.62143	7.89286	1	wheat	RFR	mineral	no	conventional	no	rate	yes	no	no	140	4	REN	41		16
147	35	Cui_2010_In-season	37.4	117.7	14.1942	613.684	26.1071	7.62143	7.89286	1	wheat	RFR	mineral	no	conventional	no	rate	yes	no	no	71	4	REN	50		15
148	35	Cui_2010_In-season	37.4	117.7	14.1942	613.684	26.1071	7.62143	7.89286	1	wheat	RFR	mineral	no	conventional	no	rate	yes	no	no	133	4	REN	63		22
149	35	Cui_2010_In-season	37.4	117.7	14.1942	613.684	26.1071	7.62143	7.89286	1	wheat	RFR	mineral	no	conventional	no	rate	yes	no	no	162	4	REN	45		21
150	36	Cui_2011_Using	37.4	117.7	14.1942	613.684	26.1071	7.62143	7.89286	1	wheat	RFR	mineral	no	conventional	no	rate	yes	no	no	117	3	REN	47		20
151	36	Cui_2011_Using	37.4	117.7	14.1942	613.684	26.1071	7.62143	7.89286	1	wheat	RFR	mineral	no	conventional	no	rate	yes	no	no	117	3	REN	58		24
152	37	Dang,j_2008_Effect_Chinese	36.19	111.49	12.9297	648.886	18.7286	10.4143	8	1	wheat	EE	enhanced	no	conventional	no	conventional	no	no	no	225	4	REN	29.05		25.24
153	38	De Antoni Migliorati_2014_Assessing	-26.57	151.83	18.8491	694.622	39.7071	16.8286	6.22857	1	wheat	EE	enhanced	no	conventional	no	conventional	no	no	no	80	4	REN	35.7	2.4	33.8	2.9
154	38	De Antoni Migliorati_2014_Assessing	-26.57	151.83	18.8491	694.622	39.7071	16.8286	6.22857	1	maize	EE	enhanced	no	conventional	no	conventional	no	no	no	160	4	REN	52.9	5.4	51.9	3.8
157	40	Delgado_1996_Mitigation	40.57	-105	8.84262	567.522	30.85	10.5429	7.62143	1	wheat	EE	enhanced	no	conventional	no	conventional	no	no	no	90	3	REN	79		68.8889
158	40	Delgado_1996_Mitigation	40.57	-105	8.84262	567.522	30.85	10.5429	7.62143	1	wheat	EE	enhanced	no	conventional	no	conventional	no	no	no	90	3	REN	63.5556		68.8889
159	41	Deng Mei-hua_2005_Optimization_Chinese	31.55	120.7	16.5827	1252.39	32.55	14.2143	7.22143	1	rice	RFP	mineral	no	conventional	no	placement	no	yes	no	100	4	REN	45.25		35.31
160	41	Deng Mei-hua_2005_Optimization_Chinese	31.55	120.7	16.5827	1252.39	32.55	14.2143	7.22143	1	rice	RFP	mineral	no	conventional	no	placement	no	yes	no	150	4	REN	34.71		31.78
161	41	Deng Mei-hua_2005_Optimization_Chinese	31.55	120.7	16.5827	1252.39	32.55	14.2143	7.22143	1	rice	RFP	mineral	no	conventional	no	placement	no	yes	no	200	4	REN	22.69		23.71
162	41	Deng Mei-hua_2005_Optimization_Chinese	31.55	120.7	16.5827	1252.39	32.55	14.2143	7.22143	1	rice	RFP	mineral	no	conventional	no	placement	no	yes	no	250	4	REN	22.378		24.66
163	41	Deng Mei-hua_2005_Optimization_Chinese	31.55	120.7	16.5827	1252.39	32.55	14.2143	7.22143	1	wheat	RFP	mineral	no	conventional	no	placement	no	yes	no	100	4	REN	41.1		43.63
164	41	Deng Mei-hua_2005_Optimization_Chinese	31.55	120.7	16.5827	1252.39	32.55	14.2143	7.22143	1	wheat	RFP	mineral	no	conventional	no	placement	no	yes	no	150	4	REN	44.19		32.01
165	41	Deng Mei-hua_2005_Optimization_Chinese	31.55	120.7	16.5827	1252.39	32.55	14.2143	7.22143	1	wheat	RFP	mineral	no	conventional	no	placement	no	yes	no	200	4	REN	36.95		30.17
166	41	Deng Mei-hua_2005_Optimization_Chinese	31.55	120.7	16.5827	1252.39	32.55	14.2143	7.22143	1	wheat	RFP	mineral	no	conventional	no	placement	no	yes	no	250	4	REN	33.48		26.55
167	42	Diez, J_2004_Impact	41.44	2.19	15.4522	462.189	30.0643	23.7357	7.1	1	maize	OF	organic	no	conventional	no	conventional	no	no	no	170	3	REN	37.6		27.6
168	43	Diez_1997_Nitrate	40.31	-3.43	14.5558	503.794	25.5929	12.6786	7.77857	3	maize	EE	enhanced	no	conventional	no	conventional	no	no	no	150	3	REN	43.3333		30
169	43	Diez_1997_Nitrate	40.31	-3.43	14.5558	503.794	25.5929	12.6786	7.77857	3	maize	OF	organic	no	conventional	no	conventional	no	no	no	150	3	REN	56		56.6667
170	43	Diez_1997_Nitrate	40.31	-3.43	14.5558	503.794	25.5929	12.6786	7.77857	3	maize	EE	enhanced	no	conventional	no	conventional	no	no	no	150	3	REN	11.3333		23.3333
171	43	Diez_1997_Nitrate	40.31	-3.43	14.5558	503.794	25.5929	12.6786	7.77857	3	maize	OF	organic	no	conventional	no	conventional	no	no	no	150	3	REN	36.6667		23.3333
172	43	Diez_1997_Nitrate	40.31	-3.43	14.5558	503.794	25.5929	12.6786	7.77857	3	wheat	EE	enhanced	no	conventional	no	conventional	no	no	no	100	3	REN	53		74
173	43	Diez_1997_Nitrate	40.31	-3.43	14.5558	503.794	25.5929	12.6786	7.77857	3	wheat	OF	organic	no	conventional	no	conventional	no	no	no	100	3	REN	20		74
174	43	Diez_1997_Nitrate	40.31	-3.43	14.5558	503.794	25.5929	12.6786	7.77857	3	wheat	EE	enhanced	no	conventional	no	conventional	no	no	no	100	3	REN	58		69
175	43	Diez_1997_Nitrate	40.31	-3.43	14.5558	503.794	25.5929	12.6786	7.77857	3	wheat	OF	organic	no	conventional	no	conventional	no	no	no	100	3	REN	54		69
176	43	Diez_1997_Nitrate	40.31	-3.43	14.5558	503.794	25.5929	12.6786	7.77857	3	maize	EE	enhanced	no	conventional	no	conventional	no	no	no	150	3	REN	52		58
177	43	Diez_1997_Nitrate	40.31	-3.43	14.5558	503.794	25.5929	12.6786	7.77857	3	maize	OF	organic	no	conventional	no	conventional	no	no	no	150	3	REN	49.3333		58
178	43	Diez_1997_Nitrate	40.31	-3.43	14.5558	503.794	25.5929	12.6786	7.77857	3	maize	EE	enhanced	no	conventional	no	conventional	no	no	no	150	3	REN	12		2
179	43	Diez_1997_Nitrate	40.31	-3.43	14.5558	503.794	25.5929	12.6786	7.77857	3	maize	OF	organic	no	conventional	no	conventional	no	no	no	150	3	REN	16		50
180	44	Diez_2006_Nitrate	40.44	-3.76	14.7165	446.836	23.0143	16.4357	7.2	3	maize	RFR	mineral	no	conventional	no	rate	yes	no	no	150	3	REN	80.5778		49.0322
181	44	Diez_2006_Nitrate	40.44	-3.76	14.7165	446.836	23.0143	16.4357	7.2	3	maize	RFR	mineral	no	conventional	no	rate	yes	no	no	130	3	REN	84.265		49.6298
182	45	Díez-López_2008_Effect	40.31	-3.43	14.5558	503.794	25.5929	12.6786	7.77857	2	maize	EE	enhanced	no	conventional	no	conventional	no	no	no	160	3	REN	66.875		63.125
183	45	Díez-López_2008_Effect	40.31	-3.43	14.5558	503.794	25.5929	12.6786	7.77857	2	maize	EE	enhanced	no	conventional	no	conventional	no	no	no	200	3	REN	72		69
184	45	Díez-López_2008_Effect	40.31	-3.43	14.5558	503.794	25.5929	12.6786	7.77857	2	maize	EE	enhanced	no	conventional	no	conventional	no	no	no	220	3	REN	54.5455		50.4545
185	45	Díez-López_2008_Effect	40.31	-3.43	14.5558	503.794	25.5929	12.6786	7.77857	2	maize	EE	enhanced	no	conventional	no	conventional	no	no	no	260	3	REN	55		49.6154
186	46	Dillon_2012_Nitrogen	30.47	-91.23	20.0849	1451.11	27.1786	10.7786	6.36429	2	rice	EE	enhanced	no	conventional	no	conventional	no	no	no	168	3	REN	65		59
187	46	Dillon_2012_Nitrogen	30.47	-91.23	20.0849	1451.11	27.1786	10.7786	6.36429	2	rice	EE	enhanced	no	conventional	no	conventional	no	no	no	168	3	REN	68		59
188	46	Dillon_2012_Nitrogen	30.47	-91.23	20.0849	1451.11	27.1786	10.7786	6.36429	2	rice	EE	enhanced	no	conventional	no	conventional	no	no	no	168	3	REN	43		48
189	46	Dillon_2012_Nitrogen	30.47	-91.23	20.0849	1451.11	27.1786	10.7786	6.36429	2	rice	EE	enhanced	no	conventional	no	conventional	no	no	no	168	3	REN	49		48
190	47	Ding Yan_2015_Characteristics_Chinese	34.06	108.03	11.0044	1323.31	17.8214	21.2786	5.90714	6	wheat	RFR	mineral	no	conventional	no	rate	yes	no	no	165	3	REN	70.4		38.1
191	47	Ding Yan_2015_Characteristics_Chinese	34.06	108.03	11.0044	1323.31	17.8214	21.2786	5.90714	6	wheat	RFR	mineral	no	conventional	no	rate	yes	no	no	330	3	REN	55.1		38.1
192	47	Ding Yan_2015_Characteristics_Chinese	34.06	108.03	11.0044	1323.31	17.8214	21.2786	5.90714	6	wheat	RES	mineral	yes	conventional	no	rate	yes	no	no	330	3	REN	66.3		38.1
193	48	Ding Zhe-li_2010_Research_Chinese	30.12	112.8	17.3989	1307.94	37.15	15.9214	7.29286	1	rice	CF	combined	no	conventional	no	conventional	no	no	no	150	3	REN	34.8		25.73
194	48	Ding Zhe-li_2010_Research_Chinese	30.12	112.8	17.3989	1307.94	37.15	15.9214	7.29286	1	rice	RES	mineral	yes	conventional	no	conventional	no	no	no	165	3	REN	40.1		25.23
195	49	Ding_2015_Nitrous	35	114.4	15.5465	612.442	14.1071	4.90714	8.38571	1	wheat	EE	enhanced	no	conventional	no	conventional	no	no	no	200	3	REN	29.2	1	28.8	0.8
196	49	Ding_2015_Nitrous	35	114.4	15.5465	612.442	14.1071	4.90714	8.38571	1	wheat	EE	enhanced	no	conventional	no	conventional	no	no	no	200	3	REN	29.3	0.9	28.8	0.8
197	49	Ding_2015_Nitrous	35	114.4	15.5465	612.442	14.1071	4.90714	8.38571	1	wheat	EE	enhanced	no	conventional	no	conventional	no	no	no	200	3	REN	31.2	1.2	28.8	0.8
198	50	Diwakar, J_2014_Effect	29.67	77.7	23.5708	1109.07	28.9929	9.12857	7.22857	1	rice	CF	combined	no	conventional	no	conventional	no	no	no	60	3	REN	67.55		55.45
199	50	Diwakar, J_2014_Effect	29.67	77.7	23.5708	1109.07	28.9929	9.12857	7.22857	1	rice	CF	combined	no	conventional	no	conventional	no	no	no	60	3	REN	65.07		55.45
200	50	Diwakar, J_2014_Effect	29.67	77.7	23.5708	1109.07	28.9929	9.12857	7.22857	1	rice	CF	combined	no	conventional	no	conventional	no	no	no	60	3	REN	59.07		55.45
201	50	Diwakar, J_2014_Effect	29.67	77.7	23.5708	1109.07	28.9929	9.12857	7.22857	1	rice	CF	combined	no	conventional	no	conventional	no	no	no	60	3	REN	50.1		55.45
202	50	Diwakar, J_2014_Effect	29.67	77.7	23.5708	1109.07	28.9929	9.12857	7.22857	1	rice	CF	combined	no	conventional	no	conventional	no	no	no	60	3	REN	62.4		55.45
203	51	Dong_2015_Effects	28.89	121.1	17.0313	1662.78	32.5714	18.9286	5.7	3	rice	RFR	mineral	no	conventional	no	rate	yes	no	no	180	3	REN	20.4	1.3	12.1	0.2
204	51	Dong_2015_Effects	28.89	121.1	17.0313	1662.78	32.5714	18.9286	5.7	3	rice	RFR	mineral	no	conventional	no	rate	yes	no	no	180	3	REN	30.2	4.3	18.7	1.1
205	51	Dong_2015_Effects	28.89	121.1	17.0313	1662.78	32.5714	18.9286	5.7	3	rice	RFR	mineral	no	conventional	no	rate	yes	no	no	180	3	REN	36.2	2.2	22.2	2
206	52	Du An-gang_2003_Transformation_Chinese	20.01	110.38	24.7315	1529.2	35.8571	17.9571	5.9	1	maize	EE	enhanced	no	conventional	no	timing	no	no	yes	150	3	REN	41.8		26.1
207	52	Du An-gang_2003_Transformation_Chinese	20.01	110.38	24.7315	1529.2	35.8571	17.9571	5.9	1	maize	EE	enhanced	no	conventional	no	timing	no	no	yes	225	3	REN	31.4		26.1
208	52	Du An-gang_2003_Transformation_Chinese	20.01	110.38	24.7315	1529.2	35.8571	17.9571	5.9	1	maize	EE	enhanced	no	conventional	no	conventional	no	no	no	150	3	REN	37.3		26.1
209	52	Du An-gang_2003_Transformation_Chinese	20.01	110.38	24.7315	1529.2	35.8571	17.9571	5.9	1	maize	EE	enhanced	no	conventional	no	conventional	no	no	no	150	3	REN	26.3		26.1
210	52	Du An-gang_2003_Transformation_Chinese	20.01	110.38	24.7315	1529.2	35.8571	17.9571	5.9	1	maize	RFT	enhanced	no	conventional	no	timing	no	no	yes	150	3	REN	41.8		26.1
211	52	Du An-gang_2003_Transformation_Chinese	20.01	110.38	24.7315	1529.2	35.8571	17.9571	5.9	1	maize	RFT	enhanced	no	conventional	no	timing	no	no	yes	225	3	REN	31.4		26.1
212	53	Du Jun_2016_Effects_Chinese	33.08	115.23	16.3357	959.455	38.4357	7.52857	7.55714	1	rice	EE	enhanced	no	conventional	no	conventional	no	no	no	180	3	REN	42.9		33.8
213	53	Du Jun_2016_Effects_Chinese	33.08	115.23	16.3357	959.455	38.4357	7.52857	7.55714	1	rice	EE	enhanced	no	conventional	no	rate	yes	no	no	135	3	REN	49.9		33.8
214	53	Du Jun_2016_Effects_Chinese	33.08	115.23	16.3357	959.455	38.4357	7.52857	7.55714	1	rice	EE	enhanced	no	conventional	no	rate	yes	no	no	90	3	REN	68.3		33.8
215	53	Du Jun_2016_Effects_Chinese	33.08	115.23	16.3357	959.455	38.4357	7.52857	7.55714	1	rice	RFR	mineral	no	conventional	no	rate	yes	no	no	135	3	REN	41.4		33.8
216	53	Du Jun_2016_Effects_Chinese	33.08	115.23	16.3357	959.455	38.4357	7.52857	7.55714	1	rice	RFR	mineral	no	conventional	no	rate	yes	no	no	90	3	REN	47.7		33.8
217	53	Du Jun_2016_Effects_Chinese	33.08	115.23	16.3357	959.455	38.4357	7.52857	7.55714	1	rice	RFR	enhanced	no	conventional	no	rate	yes	no	no	135	3	REN	49.9		33.8
218	53	Du Jun_2016_Effects_Chinese	33.08	115.23	16.3357	959.455	38.4357	7.52857	7.55714	1	rice	RFR	enhanced	no	conventional	no	rate	yes	no	no	90	3	REN	68.3		33.8
219	54	Du,J_2016_Effect_Chinese	32.18	114.53	16.2455	921.079	34.4571	9.17143	6.92857	1	wheat	EE	enhanced	no	conventional	no	conventional	no	no	no	180	3	REN	48.5		37.1
220	54	Du,J_2016_Effect_Chinese	32.18	114.53	16.2455	921.079	34.4571	9.17143	6.92857	1	wheat	EE	enhanced	no	conventional	no	conventional	no	no	no	180	3	REN	55.1		37.1
221	54	Du,J_2016_Effect_Chinese	32.18	114.53	16.2455	921.079	34.4571	9.17143	6.92857	1	wheat	EE	enhanced	no	conventional	no	conventional	no	no	no	180	3	REN	50.8		37.1
222	55	Duan Yinghua_2014_Nitrogen	40.14	116.18	11.8543	590.28	19.9929	9.10714	7.92143	15	maize	CF	combined	no	conventional	no	conventional	no	no	no	150	3	REN	54.4		42.4667
223	55	Duan Yinghua_2014_Nitrogen	40.14	116.18	11.8543	590.28	19.9929	9.10714	7.92143	15	maize	CF	combined	no	conventional	no	conventional	no	no	no	165	3	REN	47.5152		44.1212
224	55	Duan Yinghua_2014_Nitrogen	40.14	116.18	11.8543	590.28	19.9929	9.10714	7.92143	15	maize	CF	combined	no	conventional	no	conventional	no	no	no	165	3	REN	64		50.6667
225	55	Duan Yinghua_2014_Nitrogen	40.14	116.18	11.8543	590.28	19.9929	9.10714	7.92143	15	maize	CF	combined	no	conventional	no	conventional	no	no	no	190	3	REN	43.9474		28.7895
226	55	Duan Yinghua_2014_Nitrogen	40.14	116.18	11.8543	590.28	19.9929	9.10714	7.92143	15	wheat	CF	combined	no	conventional	no	conventional	no	no	no	165	3	REN	48		55
227	55	Duan Yinghua_2014_Nitrogen	40.14	116.18	11.8543	590.28	19.9929	9.10714	7.92143	15	wheat	CF	combined	no	conventional	no	conventional	no	no	no	165	3	REN	63		59
228	55	Duan Yinghua_2014_Nitrogen	40.14	116.18	11.8543	590.28	19.9929	9.10714	7.92143	15	wheat	CF	combined	no	conventional	no	conventional	no	no	no	190	3	REN	45		31
229	55	Duan Yinghua_2014_Nitrogen	26.8	111.9	18.2546	1534.64	32.7214	14.0429	5.66429	15	wheat	CF	combined	no	conventional	no	conventional	no	no	no	190	3	REN	45		31
230	55	Duan Yinghua_2014_Nitrogen	26.8	111.9	18.2546	1534.64	32.7214	14.0429	5.66429	15	wheat	RES	mineral	yes	conventional	no	conventional	no	no	no	190	3	REN	37		31
231	55	Duan Yinghua_2014_Nitrogen	34.29	108	13.3434	925.551	28.1	7.52857	7.79286	15	wheat	CF	combined	no	conventional	no	conventional	no	no	no	165	3	REN	63		59
232	55	Duan Yinghua_2014_Nitrogen	34.29	108	13.3434	925.551	28.1	7.52857	7.79286	15	wheat	RES	mineral	yes	conventional	no	conventional	no	no	no	165	3	REN	51		59
233	55	Duan Yinghua_2014_Nitrogen	34.8	113.71	16.0094	614.864	19.9429	7.62143	7.96429	15	wheat	CF	combined	no	conventional	no	conventional	no	no	no	165	3	REN	48		55
234	55	Duan Yinghua_2014_Nitrogen	34.8	113.71	16.0094	614.864	19.9429	7.62143	7.96429	15	wheat	RES	mineral	yes	conventional	no	conventional	no	no	no	165	3	REN	43		55
235	55	Duan Yinghua_2014_Nitrogen	40.14	116.18	11.8543	590.28	19.9929	9.10714	7.92143	15	wheat	CF	combined	no	conventional	no	conventional	no	no	no	150	3	REN	42		49
236	55	Duan Yinghua_2014_Nitrogen	40.14	116.18	11.8543	590.28	19.9929	9.10714	7.92143	15	wheat	RES	mineral	yes	conventional	no	conventional	no	no	no	150	3	REN	48		49
237	56	Fan_2004_Fertilization	34.6	107.6	11.0839	696.957	21.95	12.2714	6.99286	1	wheat	EE	enhanced	no	conventional	no	conventional	no	no	no	150	3	REN	44		40.33
238	56	Fan_2004_Fertilization	34.6	107.6	11.0839	696.957	21.95	12.2714	6.99286	2	wheat	EE	enhanced	no	conventional	no	conventional	no	no	no	162	3	REN	41.58		36.2
239	56	Fan_2004_Fertilization	34.6	107.6	11.0839	696.957	21.95	12.2714	6.99286	3	wheat	EE	enhanced	no	conventional	no	conventional	no	no	no	180	3	REN	47.76		41.51
240	57	Fang_2015_Effect_Chinese	45.8	126.59	4.41884	696.489	33.5786	39.4	6.59286	1	maize	EE	enhanced	no	conventional	no	conventional	no	no	no	120	3	REN	23.56	6.71	28.36	6.5
241	57	Fang_2015_Effect_Chinese	45.8	126.59	4.41884	696.489	33.5786	39.4	6.59286	1	maize	EE	enhanced	no	conventional	no	conventional	no	no	no	120	3	REN	21.13	3.75	28.36	6.5
242	57	Fang_2015_Effect_Chinese	45.8	126.59	4.41884	696.489	33.5786	39.4	6.59286	1	maize	EE	enhanced	no	conventional	no	conventional	no	no	no	120	3	REN	20.62	8.62	28.36	6.5
243	57	Fang_2015_Effect_Chinese	45.8	126.59	4.41884	696.489	33.5786	39.4	6.59286	1	maize	EE	enhanced	no	conventional	no	conventional	no	no	no	120	3	REN	32.55	7.65	28.36	6.5
244	57	Fang_2015_Effect_Chinese	45.8	126.59	4.41884	696.489	33.5786	39.4	6.59286	1	maize	EE	enhanced	no	conventional	no	conventional	no	no	no	120	3	REN	32.53	6.24	28.36	6.5
245	57	Fang_2015_Effect_Chinese	45.8	126.59	4.41884	696.489	33.5786	39.4	6.59286	1	maize	EE	enhanced	no	conventional	no	conventional	no	no	no	120	3	REN	33.79	6	28.36	6.5
246	57	Fang_2015_Effect_Chinese	45.8	126.59	4.41884	696.489	33.5786	39.4	6.59286	1	maize	EE	enhanced	no	conventional	no	conventional	no	no	no	120	3	REN	8.58	2.32	28.36	6.5
247	58	Farzadfar_2021_Rye	52.14	-106.64	3.04748	491.702	25.15	33.6786	7.15714	3	maize	CC	mineral	no	conventional	yes	conventional	no	no	no	300	3	REN	23.0496		21.6312
248	58	Farzadfar_2021_Rye	52.14	-106.64	3.04748	491.702	25.15	33.6786	7.15714	3	maize	CC	mineral	no	conventional	yes	conventional	no	no	no	300	3	REN	19.8582		13.1206
249	58	Farzadfar_2021_Rye	52.14	-106.64	3.04748	491.702	25.15	33.6786	7.15714	3	maize	CC	mineral	no	conventional	yes	conventional	no	no	no	300	3	REN	19.8582		14.8936
250	59	Feng Zhao-bin_2016_Effects_Chinese	26.43	115.29	19.1283	1787.62	27.0214	11.6714	5.79286	2	rice	RFT	mineral	no	conventional	no	timing	no	no	yes	150	3	REN	23.98		48.77
251	59	Feng Zhao-bin_2016_Effects_Chinese	26.43	115.29	19.1283	1787.62	27.0214	11.6714	5.79286	2	rice	EE	enhanced	no	conventional	no	conventional	no	no	no	150	3	REN	57.85		48.77
252	59	Feng Zhao-bin_2016_Effects_Chinese	26.43	115.29	19.1283	1787.62	27.0214	11.6714	5.79286	2	rice	RFR	mineral	no	conventional	no	rate	yes	no	no	150	3	REN	53.93		57.85
253	59	Feng Zhao-bin_2016_Effects_Chinese	26.43	115.29	19.1283	1787.62	27.0214	11.6714	5.79286	2	rice	RFT	mineral	no	conventional	no	timing	no	no	yes	180	3	REN	33.01		45.42
254	59	Feng Zhao-bin_2016_Effects_Chinese	26.43	115.29	19.1283	1787.62	27.0214	11.6714	5.79286	2	rice	EE	enhanced	no	conventional	no	conventional	no	no	no	180	3	REN	47.64		45.42
255	59	Feng Zhao-bin_2016_Effects_Chinese	26.43	115.29	19.1283	1787.62	27.0214	11.6714	5.79286	2	rice	RFR	mineral	no	conventional	no	rate	yes	no	no	180	3	REN	50.91		47.64
256	59	Feng Zhao-bin_2016_Effects_Chinese	28.42	115.87	18.7518	1756.21	33.5429	9.35714	5.69286	2	rice	RFT	mineral	no	conventional	no	timing	no	no	yes	150	3	REN	30.68		42.87
257	59	Feng Zhao-bin_2016_Effects_Chinese	28.42	115.87	18.7518	1756.21	33.5429	9.35714	5.69286	2	rice	EE	enhanced	no	conventional	no	conventional	no	no	no	150	3	REN	37.28		42.87
258	59	Feng Zhao-bin_2016_Effects_Chinese	28.42	115.87	18.7518	1756.21	33.5429	9.35714	5.69286	2	rice	RFR	mineral	no	conventional	no	rate	yes	no	no	150	3	REN	55.58		37.28
259	59	Feng Zhao-bin_2016_Effects_Chinese	28.42	115.87	18.7518	1756.21	33.5429	9.35714	5.69286	2	rice	RFT	mineral	no	conventional	no	timing	no	no	yes	180	3	REN	34.5		45.75
260	59	Feng Zhao-bin_2016_Effects_Chinese	28.42	115.87	18.7518	1756.21	33.5429	9.35714	5.69286	2	rice	EE	enhanced	no	conventional	no	conventional	no	no	no	180	3	REN	41.38		45.75
261	59	Feng Zhao-bin_2016_Effects_Chinese	28.42	115.87	18.7518	1756.21	33.5429	9.35714	5.69286	2	rice	RFR	mineral	no	conventional	no	rate	yes	no	no	180	3	REN	39.11		41.38
262	60	Fillery_1986_Ammonia	15.68	120.89	25.9353	2330.14	41.9571	11.8857	6.62143	1	rice	EE	enhanced	no	conventional	no	conventional	no	no	no	58	3	REN	53.6		46.9
263	60	Fillery_1986_Ammonia	15.68	120.89	25.9353	2330.14	41.9571	11.8857	6.62143	1	rice	EE	enhanced	no	conventional	no	conventional	no	no	no	58	3	REN	43.4		42.6
264	61	Fillery_1986_Effect	15.68	120.89	25.9353	2330.14	41.9571	11.8857	6.62143	1	rice	EE	enhanced	no	conventional	no	conventional	no	no	no	90	4	REN	57.5138		54.2328
265	61	Fillery_1986_Effect	15.68	120.89	25.9353	2330.14	41.9571	11.8857	6.62143	1	rice	RFT	mineral	no	conventional	no	timing	no	no	yes	90	4	REN	70.0904		54.2328
266	61	Fillery_1986_Effect	15.68	120.89	25.9353	2330.14	41.9571	11.8857	6.62143	1	rice	RFP	mineral	no	conventional	no	placement	no	yes	no	90	4	REN	79.6593		54.2328
267	62	Fredrickson_1982_Availability	46.75	-117.19	9.50803	627.482	22.6714	19.8071	6.29286	1	wheat	ZT	mineral	no	no-till	no	conventional	no	no	no	168	3	REN	64.6		52
268	62	Fredrickson_1982_Availability	46.75	-117.19	9.50803	627.482	22.6714	19.8071	6.29286	1	wheat	ZT	mineral	no	no-till	no	conventional	no	no	no	112	3	REN	34.9		28.2
269	63	Fu Yongqiang_2015_Effect_Chinese	30.87	105.38	13.5347	532.208	26.5071	11.5857	5.99286	1	maize	EE	enhanced	no	conventional	no	conventional	no	no	no	225	3	REN	44.26		32.92
270	63	Fu Yongqiang_2015_Effect_Chinese	30.87	105.38	13.5347	532.208	26.5071	11.5857	5.99286	1	maize	EE	enhanced	no	conventional	no	conventional	no	no	no	225	3	REN	35.09		32.92
271	63	Fu Yongqiang_2015_Effect_Chinese	30.87	105.38	13.5347	532.208	26.5071	11.5857	5.99286	1	maize	EE	enhanced	no	conventional	no	conventional	no	no	no	225	3	REN	33.75		32.92
272	63	Fu Yongqiang_2015_Effect_Chinese	30.87	105.38	13.5347	532.208	26.5071	11.5857	5.99286	1	maize	EE	enhanced	no	conventional	no	timing	no	no	yes	225	3	REN	39.71		32.92
273	63	Fu Yongqiang_2015_Effect_Chinese	30.87	105.38	13.5347	532.208	26.5071	11.5857	5.99286	1	maize	EE	enhanced	no	conventional	no	timing	no	no	yes	225	3	REN	35.57		32.92
274	63	Fu Yongqiang_2015_Effect_Chinese	30.87	105.38	13.5347	532.208	26.5071	11.5857	5.99286	1	maize	EE	enhanced	no	conventional	no	timing	no	no	yes	225	3	REN	35.03		32.92
275	63	Fu Yongqiang_2015_Effect_Chinese	30.87	105.38	13.5347	532.208	26.5071	11.5857	5.99286	1	maize	RFT	enhanced	no	conventional	no	timing	no	no	yes	225	3	REN	39.71		32.92
276	63	Fu Yongqiang_2015_Effect_Chinese	30.87	105.38	13.5347	532.208	26.5071	11.5857	5.99286	1	maize	RFT	enhanced	no	conventional	no	timing	no	no	yes	225	3	REN	35.57		32.92
277	63	Fu Yongqiang_2015_Effect_Chinese	30.87	105.38	13.5347	532.208	26.5071	11.5857	5.99286	1	maize	RFT	enhanced	no	conventional	no	timing	no	no	yes	225	3	REN	35.03		32.92
278	63	Fu Yongqiang_2015_Effect_Chinese	30.87	105.38	13.5347	532.208	26.5071	11.5857	5.99286	1	maize	RFT	mineral	no	conventional	no	timing	no	no	yes	225	3	REN	38.24		32.92
279	64	Fu Yue-jun_2016_Effects_Chinese	30.55	103.65	16.9725	871.38	29.0643	18.4	7.16429	1	rice	EE	enhanced	no	conventional	no	conventional	no	no	no	150	3	REN	48.08		44.85
280	64	Fu Yue-jun_2016_Effects_Chinese	30.55	103.65	16.9725	871.38	29.0643	18.4	7.16429	1	rice	EE	enhanced	no	conventional	no	conventional	no	no	no	150	3	REN	56.17		44.85
281	64	Fu Yue-jun_2016_Effects_Chinese	30.55	103.65	16.9725	871.38	29.0643	18.4	7.16429	1	rice	EE	enhanced	no	conventional	no	conventional	no	no	no	150	3	REN	69.16		44.85
282	64	Fu Yue-jun_2016_Effects_Chinese	30.55	103.65	16.9725	871.38	29.0643	18.4	7.16429	1	rice	EE	enhanced	no	conventional	no	conventional	no	no	no	150	3	REN	65.34		44.85
283	64	Fu Yue-jun_2016_Effects_Chinese	30.55	103.65	16.9725	871.38	29.0643	18.4	7.16429	1	rice	EE	enhanced	no	conventional	no	conventional	no	no	no	150	3	REN	63.07		44.85
284	65	Gabriel, J. L_2016_Nitrogen	40.32	-3.57	15.3079	454.01	24.9714	12.5143	7.80714	1	maize	CC	mineral	no	conventional	yes	conventional	no	no	no	130	4	REN	63.8		64.8
285	65	Gabriel, J. L_2016_Nitrogen	40.32	-3.57	15.3079	454.01	24.9714	12.5143	7.80714	1	maize	CC	mineral	no	conventional	yes	conventional	no	no	no	130	4	REN	58.3		64.8
286	65	Gabriel, J. L_2016_Nitrogen	40.32	-3.57	15.3079	454.01	24.9714	12.5143	7.80714	1	maize	CC	mineral	no	conventional	yes	conventional	no	no	no	130	4	REN	71.3		72.3
287	65	Gabriel, J. L_2016_Nitrogen	40.32	-3.57	15.3079	454.01	24.9714	12.5143	7.80714	1	maize	CC	mineral	no	conventional	yes	conventional	no	no	no	130	4	REN	68.2		72.3
288	66	Gabriel, J_2011_Replacing	40.32	-3.57	15.3079	454.01	24.9714	12.5143	7.80714	1	maize	CC	mineral	no	conventional	yes	conventional	no	no	no	210	4	REN	40		47
289	66	Gabriel, J_2011_Replacing	40.32	-3.57	15.3079	454.01	24.9714	12.5143	7.80714	1	maize	CC	mineral	no	conventional	yes	conventional	no	no	no	210	4	REN	46.2		47
290	66	Gabriel, J_2011_Replacing	40.32	-3.57	15.3079	454.01	24.9714	12.5143	7.80714	1	maize	CC	mineral	no	conventional	yes	conventional	no	no	no	210	4	REN	47.1		49
291	66	Gabriel, J_2011_Replacing	40.32	-3.57	15.3079	454.01	24.9714	12.5143	7.80714	1	maize	CC	mineral	no	conventional	yes	conventional	no	no	no	210	4	REN	51.2		49
292	66	Gabriel, J_2011_Replacing	40.32	-3.57	15.3079	454.01	24.9714	12.5143	7.80714	1	maize	CC	mineral	no	conventional	yes	conventional	no	no	no	210	4	REN	47.7		40.4
293	66	Gabriel, J_2011_Replacing	40.32	-3.57	15.3079	454.01	24.9714	12.5143	7.80714	1	maize	CC	mineral	no	conventional	yes	conventional	no	no	no	210	4	REN	44.7		40.4
294	67	Gagnon, B_2012_Urea	46.78	-70.87	5.25735	1309.04	12.65	51.7357	5.25	3	maize	EE	enhanced	no	conventional	no	conventional	no	no	no	50	4	REN	59		51
295	67	Gagnon, B_2012_Urea	46.78	-70.87	5.25735	1309.04	12.65	51.7357	5.25	3	maize	EE	enhanced	no	conventional	no	conventional	no	no	no	100	4	REN	61		43
296	67	Gagnon, B_2012_Urea	46.78	-70.87	5.25735	1309.04	12.65	51.7357	5.25	3	maize	EE	enhanced	no	conventional	no	conventional	no	no	no	150	4	REN	58		45
297	67	Gagnon, B_2012_Urea	46.78	-70.87	5.25735	1309.04	12.65	51.7357	5.25	3	maize	EE	enhanced	no	conventional	no	conventional	no	no	no	50	4	REN	38		26
298	67	Gagnon, B_2012_Urea	46.78	-70.87	5.25735	1309.04	12.65	51.7357	5.25	3	maize	EE	enhanced	no	conventional	no	conventional	no	no	no	100	4	REN	42		21
299	67	Gagnon, B_2012_Urea	46.78	-70.87	5.25735	1309.04	12.65	51.7357	5.25	3	maize	EE	enhanced	no	conventional	no	conventional	no	no	no	150	4	REN	38		22
300	67	Gagnon, B_2012_Urea	46.78	-70.87	5.25735	1309.04	12.65	51.7357	5.25	3	maize	EE	enhanced	no	conventional	no	conventional	no	no	no	50	4	REN	68		64
301	67	Gagnon, B_2012_Urea	46.78	-70.87	5.25735	1309.04	12.65	51.7357	5.25	3	maize	EE	enhanced	no	conventional	no	conventional	no	no	no	100	4	REN	56		51
302	67	Gagnon, B_2012_Urea	46.78	-70.87	5.25735	1309.04	12.65	51.7357	5.25	3	maize	EE	enhanced	no	conventional	no	conventional	no	no	no	150	4	REN	47		52
303	67	Gagnon, B_2012_Urea	46.78	-70.87	5.25735	1309.04	12.65	51.7357	5.25	3	maize	EE	enhanced	no	conventional	no	conventional	no	no	no	150	4	REN	49		45
304	67	Gagnon, B_2012_Urea	46.78	-70.87	5.25735	1309.04	12.65	51.7357	5.25	3	maize	EE	enhanced	no	conventional	no	conventional	no	no	no	150	4	REN	30		22
305	67	Gagnon, B_2012_Urea	46.78	-70.87	5.25735	1309.04	12.65	51.7357	5.25	3	maize	EE	enhanced	no	conventional	no	conventional	no	no	no	150	4	REN	55		52
306	68	Gao Ming_2012_Effect_Chinese	43.46	124.75	6.49949	736.095	25.1286	14.3786	7.09286	1	rice	EE	enhanced	no	conventional	no	conventional	no	no	no	150	3	REN	37.2		33.4
307	68	Gao Ming_2012_Effect_Chinese	43.46	124.75	6.49949	736.095	25.1286	14.3786	7.09286	1	rice	EE	enhanced	no	conventional	no	conventional	no	no	no	150	3	REN	42.8		33.4
308	68	Gao Ming_2012_Effect_Chinese	43.46	124.75	6.49949	736.095	25.1286	14.3786	7.09286	1	rice	EE	enhanced	no	conventional	no	conventional	no	no	no	150	3	REN	44.8		33.4
309	68	Gao Ming_2012_Effect_Chinese	43.46	124.75	6.49949	736.095	25.1286	14.3786	7.09286	1	rice	EE	enhanced	no	conventional	no	conventional	no	no	no	150	3	REN	34.2		33.4
310	69	Gao Yu-ru_2005_Efficiency_Chinese	28.25	113.05	18.4429	1657.45	32.4071	14.6	5.6	1	rice	EE	enhanced	no	conventional	no	conventional	no	no	no	100	4	REN	64.4		45.3
311	69	Gao Yu-ru_2005_Efficiency_Chinese	28.25	113.05	18.4429	1657.45	32.4071	14.6	5.6	1	rice	EE	enhanced	no	conventional	no	conventional	no	no	no	200	4	REN	37.8		19.9
312	69	Gao Yu-ru_2005_Efficiency_Chinese	28.25	113.05	18.4429	1657.45	32.4071	14.6	5.6	1	rice	RFR	mineral	no	conventional	no	rate	yes	no	no	100	4	REN	45.3		19.9
313	69	Gao Yu-ru_2005_Efficiency_Chinese	28.25	113.05	18.4429	1657.45	32.4071	14.6	5.6	1	rice	RFR	mineral	no	conventional	no	rate	yes	no	no	100	4	REN	64.4		37.8
314	70	Gao,Y_2007_Influence_Chinese	31.92	118.63	16.2954	1286.99	35.7429	13.4286	6.95714	1	rice	EE	enhanced	no	conventional	no	conventional	no	no	no	100	4	REN	64.4		45.3
315	70	Gao,Y_2007_Influence_Chinese	31.92	118.63	16.2954	1286.99	35.7429	13.4286	6.95714	1	rice	EE	enhanced	no	conventional	no	conventional	no	no	no	200	4	REN	37.8		19.9
316	71	Gao_2009_Effects	35.01	104.1	3.30788	833.467	22.3357	22.0143	7.69286	3	wheat	CC	mineral	no	conventional	yes	conventional	no	no	no	240	3	REN	18.1		8
317	71	Gao_2009_Effects	35.01	104.1	3.30788	833.467	22.3357	22.0143	7.69286	3	wheat	CC	mineral	no	conventional	yes	conventional	no	no	no	240	3	REN	41.6		45.4
318	71	Gao_2009_Effects	35.01	104.1	3.30788	833.467	22.3357	22.0143	7.69286	3	wheat	CC	mineral	no	conventional	yes	conventional	no	no	no	240	3	REN	53.6		36
326	74	Ge Ju-qing_2013_The_Chinese	36.24	117.34	13.5119	681.81	24.3357	5.53571	7.03571	1	wheat	RFR	mineral	no	conventional	no	rate	yes	no	no	180	4	REN	10.7222		12.3667
327	74	Ge Ju-qing_2013_The_Chinese	36.24	117.34	13.5119	681.81	24.3357	5.53571	7.03571	1	wheat	RFR	mineral	no	conventional	no	rate	yes	no	no	240	4	REN	13.8333		12.3667
328	74	Ge Ju-qing_2013_The_Chinese	36.24	117.34	13.5119	681.81	24.3357	5.53571	7.03571	1	wheat	RFR	mineral	no	conventional	no	rate	yes	no	no	180	4	REN	23.3889		13.6667
329	74	Ge Ju-qing_2013_The_Chinese	36.24	117.34	13.5119	681.81	24.3357	5.53571	7.03571	1	wheat	RFR	mineral	no	conventional	no	rate	yes	no	no	240	4	REN	20.8333		13.6667
330	74	Ge Ju-qing_2013_The_Chinese	36.24	117.34	13.5119	681.81	24.3357	5.53571	7.03571	1	wheat	RFR	mineral	no	conventional	no	rate	yes	no	no	180	4	REN	21.5556		12.9333
331	74	Ge Ju-qing_2013_The_Chinese	36.24	117.34	13.5119	681.81	24.3357	5.53571	7.03571	1	wheat	RFR	mineral	no	conventional	no	rate	yes	no	no	240	4	REN	16.375		12.9333
332	75	Ghuman_2001_Tillage	31.12	71.3	25.2912	473.807	22.9214	4.37857	8.06429	1	wheat	RES	mineral	yes	reduced	no	conventional	no	no	no	80	3	REN	23.75		21.25
333	75	Ghuman_2001_Tillage	31.12	71.3	25.2912	473.807	22.9214	4.37857	8.06429	1	wheat	RT	mineral	no	reduced	no	conventional	no	no	no	80	3	REN	6.25		21.25
334	75	Ghuman_2001_Tillage	31.12	71.3	25.2912	473.807	22.9214	4.37857	8.06429	2	wheat	RES	mineral	yes	reduced	no	conventional	no	no	no	80	3	REN	56.25		51.25
335	75	Ghuman_2001_Tillage	31.12	71.3	25.2912	473.807	22.9214	4.37857	8.06429	2	wheat	RT	mineral	no	reduced	no	conventional	no	no	no	80	3	REN	35		51.25
336	76	Glendining_1997_Fate	51.8	-0.35	10.2343	728.219	34.1929	35.2214	6.12143	20	wheat	OF	organic	no	conventional	no	conventional	no	no	no	140.9	3	REN	49.8		52.7
337	76	Glendining_1997_Fate	51.8	-0.35	10.2343	728.219	34.1929	35.2214	6.12143	20	wheat	RES	mineral	yes	conventional	no	conventional	no	no	no	140.9	3	REN	44.1		52.7
338	76	Glendining_1997_Fate	51.8	-0.35	10.2343	728.219	34.1929	35.2214	6.12143	20	wheat	OF	organic	yes	conventional	no	conventional	no	no	no	140.9	3	REN	50.3		52.6
339	76	Glendining_1997_Fate	51.8	-0.35	10.2343	728.219	34.1929	35.2214	6.12143	20	wheat	RES	mineral	yes	conventional	no	conventional	no	no	no	140.9	3	REN	37.8		52.6
351	78	Govaerts_2006_Conventionally	27.55	-109.15	24.2274	470.455	28.6	13.7214	7.1	13	wheat	RES	mineral	yes	conventional	no	conventional	no	no	no	150	3	REN	58.6667		59.3333
352	78	Govaerts_2006_Conventionally	27.55	-109.15	24.2274	470.455	28.6	13.7214	7.1	13	wheat	RES	mineral	yes	conventional	no	conventional	no	no	no	150	3	REN	62		59.3333
353	78	Govaerts_2006_Conventionally	27.55	-109.15	24.2274	470.455	28.6	13.7214	7.1	13	wheat	RES	mineral	yes	conventional	no	conventional	no	no	no	300	3	REN	33.6667		39.3333
354	78	Govaerts_2006_Conventionally	27.55	-109.15	24.2274	470.455	28.6	13.7214	7.1	13	wheat	RES	mineral	yes	conventional	no	conventional	no	no	no	300	3	REN	34.6667		39.3333
356	78	Govaerts_2006_Conventionally	27.55	-109.15	24.2274	470.455	28.6	13.7214	7.1	13	wheat	ZT	mineral	no	no-till	no	conventional	no	no	no	150	3	REN	61.3333		52.6667
357	78	Govaerts_2006_Conventionally	27.55	-109.15	24.2274	470.455	28.6	13.7214	7.1	13	wheat	ZT	mineral	no	no-till	no	conventional	no	no	no	300	3	REN	34.6667		31
358	79	Grageda-Cabrera_2010_Fertilizer	20.5	-100.76	18.4503	717.707	43.6357	13.45	7.46429	1	maize	ZT	mineral	yes	no-till	no	conventional	no	no	no	240	4	REN	19.1		36.7
359	79	Grageda-Cabrera_2010_Fertilizer	20.5	-100.76	15.3079	454.01	24.9714	12.5143	7.80714	1	maize	RES	mineral	yes	conventional	no	conventional	no	no	no	240	4	REN	36.7		34.6
360	79	Grageda-Cabrera_2010_Fertilizer	20.74	-101.32	19.3941	707.08	41	9.89286	6.95714	2	wheat	RT	mineral	no	reduced	no	conventional	no	no	no	240	4	REN	28.1		28.8
361	80	Gu Limin_2016_Lysimeter	36.15	117.15	13.3218	671.05	25.8286	7.39286	7.29286	3	wheat	OF	organic	no	conventional	no	conventional	no	no	no	180	2	REN	16.4		18.6
362	80	Gu Limin_2016_Lysimeter	36.15	117.15	13.3218	671.05	25.8286	7.39286	7.29286	3	wheat	OF	organic	no	conventional	no	conventional	no	no	no	90	2	REN	18.9		20.7
363	80	Gu Limin_2016_Lysimeter	36.15	117.15	13.3218	671.05	25.8286	7.39286	7.29286	3	wheat	OF	organic	no	conventional	no	conventional	no	no	no	180	2	REN	11.2		12.7
364	80	Gu Limin_2016_Lysimeter	36.15	117.15	13.3218	671.05	25.8286	7.39286	7.29286	3	wheat	OF	organic	no	conventional	no	conventional	no	no	no	90	2	REN	13.4		12
365	80	Gu Limin_2016_Lysimeter	36.15	117.15	13.3218	671.05	25.8286	7.39286	7.29286	3	wheat	OF	organic	no	conventional	no	conventional	no	no	no	180	2	REN	16.9		20
366	80	Gu Limin_2016_Lysimeter	36.15	117.15	13.3218	671.05	25.8286	7.39286	7.29286	3	wheat	OF	organic	no	conventional	no	conventional	no	no	no	90	2	REN	21.7		23.5
367	80	Gu Limin_2016_Lysimeter	36.15	117.15	13.3218	671.05	25.8286	7.39286	7.29286	3	wheat	OF	organic	no	conventional	no	conventional	no	no	no	180	2	REN	9.9		10.3
368	80	Gu Limin_2016_Lysimeter	36.15	117.15	13.3218	671.05	25.8286	7.39286	7.29286	3	wheat	OF	organic	no	conventional	no	conventional	no	no	no	90	2	REN	11.8		12.5
369	80	Gu Limin_2016_Lysimeter	36.15	117.15	13.3218	671.05	25.8286	7.39286	7.29286	3	wheat	OF	organic	no	conventional	no	conventional	no	no	no	180	2	REN	43		54
370	80	Gu Limin_2016_Lysimeter	36.15	117.15	13.3218	671.05	25.8286	7.39286	7.29286	3	wheat	OF	organic	no	conventional	no	conventional	no	no	no	90	2	REN	51		59
371	80	Gu Limin_2016_Lysimeter	36.15	117.15	13.3218	671.05	25.8286	7.39286	7.29286	3	wheat	OF	organic	no	conventional	no	conventional	no	no	no	180	2	REN	31		40
372	80	Gu Limin_2016_Lysimeter	36.15	117.15	13.3218	671.05	25.8286	7.39286	7.29286	3	wheat	OF	organic	no	conventional	no	conventional	no	no	no	90	2	REN	37		41
373	80	Gu Limin_2016_Lysimeter	36.15	117.15	13.3218	671.05	25.8286	7.39286	7.29286	3	wheat	OF	organic	no	conventional	no	conventional	no	no	no	180	2	REN	53		63
374	80	Gu Limin_2016_Lysimeter	36.15	117.15	13.3218	671.05	25.8286	7.39286	7.29286	3	wheat	OF	organic	no	conventional	no	conventional	no	no	no	90	2	REN	61		71
375	80	Gu Limin_2016_Lysimeter	36.15	117.15	13.3218	671.05	25.8286	7.39286	7.29286	3	wheat	OF	organic	no	conventional	no	conventional	no	no	no	180	2	REN	32		32
376	80	Gu Limin_2016_Lysimeter	36.15	117.15	13.3218	671.05	25.8286	7.39286	7.29286	3	wheat	OF	organic	no	conventional	no	conventional	no	no	no	90	2	REN	44		42
377	81	Gu,H_2012_Effect_Chinese	46.52	132.95	2.95059	774.998	31.4714	37.4214	6.4	1	rice	EE	enhanced	no	conventional	no	conventional	no	no	no	133.5	3	REN	40.58		33.94
378	82	Guan Guan_2012_Effects_Chinese	30.39	112.62	17.3242	1300.49	26.4214	13.4429	7.05714	2	wheat	CF	combined	no	conventional	no	rate	yes	no	no	168	3	REN	29.0476		23.64
379	82	Guan Guan_2012_Effects_Chinese	30.39	112.62	17.3242	1300.49	26.4214	13.4429	7.05714	2	wheat	RFR	mineral	no	conventional	no	rate	yes	no	no	168	3	REN	27.619		23.64
380	82	Guan Guan_2012_Effects_Chinese	30.39	112.62	17.3242	1300.49	26.4214	13.4429	7.05714	2	wheat	EE	enhanced	no	conventional	no	rate	yes	no	no	168	3	REN	32.9167		23.64
381	82	Guan Guan_2012_Effects_Chinese	30.39	112.62	17.3242	1300.49	26.4214	13.4429	7.05714	2	wheat	CF	combined	no	conventional	no	rate	yes	no	no	168	3	REN	26.3095		23.64
382	82	Guan Guan_2012_Effects_Chinese	30.39	112.62	17.3242	1300.49	26.4214	13.4429	7.05714	2	wheat	RFR	mineral	no	conventional	no	rate	yes	no	no	168	3	REN	24.3452		20.52
383	82	Guan Guan_2012_Effects_Chinese	30.39	112.62	17.3242	1300.49	26.4214	13.4429	7.05714	2	rice	CF	combined	no	conventional	no	rate	yes	no	no	131	3	REN	83.8931		50.08
384	82	Guan Guan_2012_Effects_Chinese	30.39	112.62	17.3242	1300.49	26.4214	13.4429	7.05714	2	rice	RFR	mineral	no	conventional	no	rate	yes	no	no	131	3	REN	54.4275		50.08
385	82	Guan Guan_2012_Effects_Chinese	30.39	112.62	17.3242	1300.49	26.4214	13.4429	7.05714	2	wheat	EE	enhanced	no	conventional	no	conventional	no	no	no	168	3	REN	45.6548		42.381
386	82	Guan Guan_2012_Effects_Chinese	30.39	112.62	17.3242	1300.49	26.4214	13.4429	7.05714	2	rice	CF	combined	no	conventional	no	rate	yes	no	no	131	3	REN	42.9771		17.32
387	82	Guan Guan_2012_Effects_Chinese	30.39	112.62	17.3242	1300.49	26.4214	13.4429	7.05714	2	rice	RFR	mineral	no	conventional	no	rate	yes	no	no	131	3	REN	36.7939		17.32
388	83	Guan Jianxin_2009_Effects_Chinese	27.19	111.91	17.7178	1584.04	37.8214	17.0429	5.9	4	rice	OF	organic	no	conventional	no	conventional	no	no	no	300	4	REN	34.2		23.6
389	83	Guan Jianxin_2009_Effects_Chinese	27.19	111.91	17.7178	1584.04	37.8214	17.0429	5.9	4	rice	CF	combined	no	conventional	no	conventional	no	no	no	300	4	REN	42.5		23.6
390	83	Guan Jianxin_2009_Effects_Chinese	27.19	111.91	17.7178	1584.04	37.8214	17.0429	5.9	4	rice	OF	organic	no	conventional	no	conventional	no	no	no	300	4	REN	36.5		30.3
391	83	Guan Jianxin_2009_Effects_Chinese	27.19	111.91	17.7178	1584.04	37.8214	17.0429	5.9	4	rice	CF	combined	no	conventional	no	conventional	no	no	no	300	4	REN	36.4		30.3
392	83	Guan Jianxin_2009_Effects_Chinese	27.19	111.91	17.7178	1584.04	37.8214	17.0429	5.9	4	rice	OF	organic	no	conventional	no	conventional	no	no	no	300	4	REN	39.7		19.2
393	83	Guan Jianxin_2009_Effects_Chinese	27.19	111.91	17.7178	1584.04	37.8214	17.0429	5.9	4	rice	CF	combined	no	conventional	no	conventional	no	no	no	300	4	REN	32.7		19.2
394	83	Guan Jianxin_2009_Effects_Chinese	27.19	111.91	17.7178	1584.04	37.8214	17.0429	5.9	4	rice	OF	organic	no	conventional	no	conventional	no	no	no	300	4	REN	29.8		29.8
395	83	Guan Jianxin_2009_Effects_Chinese	27.19	111.91	17.7178	1584.04	37.8214	17.0429	5.9	4	rice	CF	combined	no	conventional	no	conventional	no	no	no	300	4	REN	39.6		29.8
396	84	Guardia_2018_Fate	40.53	-3.28	14.2317	494.922	27.2714	14.3286	7.69286	1	maize	EE	enhanced	no	conventional	no	conventional	no	no	no	180	3	REN	69.4		66.2
397	85	Guo Chen_2014_Effects_Chinese	30.44	112.23	17.353	1253.02	21.4857	11.8	6.66429	1	rice	RFR	mineral	no	conventional	no	rate	yes	no	no	165	3	REN	20		22.6
398	85	Guo Chen_2014_Effects_Chinese	30.44	112.23	17.353	1253.02	21.4857	11.8	6.66429	1	rice	RFT	mineral	no	conventional	no	timing	no	no	yes	165	3	REN	34.7		20
399	86	Guo Junmei_2015_Effect_Chinese	45.86	126.82	4.50391	677.929	34.8714	24.1786	6.59286	2	maize	CF	combined	no	conventional	no	conventional	no	no	no	165	3	REN	48.8		44.6
400	86	Guo Junmei_2015_Effect_Chinese	45.86	126.82	4.50391	677.929	34.8714	24.1786	6.59286	2	maize	CF	combined	no	conventional	no	conventional	no	no	no	165	3	REN	47		45.6
401	86	Guo Junmei_2015_Effect_Chinese	45.86	126.82	4.50391	677.929	34.8714	24.1786	6.59286	2	maize	CF	combined	no	conventional	no	conventional	no	no	no	165	3	REN	53.6		45.6
402	86	Guo Junmei_2015_Effect_Chinese	45.8	126.59	4.41884	696.489	33.5786	39.4	6.59286	2	maize	RFR	mineral	no	conventional	no	rate	yes	no	no	165	4	REN	44.6	15.9	30.2	10.4
403	86	Guo Junmei_2015_Effect_Chinese	45.8	126.59	4.41884	696.489	33.5786	39.4	6.59286	2	maize	RFR	mineral	no	conventional	no	rate	yes	no	no	165	4	REN	45.6	6.1	30.7	6.1
404	86	Guo Junmei_2015_Effect_Chinese	45.8	126.59	4.41884	696.489	33.5786	39.4	6.59286	2	maize	EE	enhanced	no	conventional	no	rate	yes	no	no	165	4	REN	48.8	16.6	30.2	10.4
405	86	Guo Junmei_2015_Effect_Chinese	45.8	126.59	4.41884	696.489	33.5786	39.4	6.59286	2	maize	EE	enhanced	no	conventional	no	rate	yes	no	no	165	4	REN	50.7	14.2	30.2	10.4
406	86	Guo Junmei_2015_Effect_Chinese	45.8	126.59	4.41884	696.489	33.5786	39.4	6.59286	2	maize	EE	enhanced	no	conventional	no	rate	yes	no	no	165	4	REN	47	15.4	30.7	6.1
407	86	Guo Junmei_2015_Effect_Chinese	45.8	126.59	4.41884	696.489	33.5786	39.4	6.59286	2	maize	EE	enhanced	no	conventional	no	rate	yes	no	no	165	4	REN	53.6	16	30.7	6.1
408	87	Guo Liwei_2016_Interaction	36.15	117.15	13.3218	671.05	25.8286	7.39286	7.29286	2	maize	EE	enhanced	no	conventional	no	conventional	no	no	no	225	3	REN	48.3	1.23	43	1.04
409	87	Guo Liwei_2016_Interaction	36.15	117.15	13.3218	671.05	25.8286	7.39286	7.29286	2	maize	EE	enhanced	no	conventional	no	conventional	no	no	no	225	3	REN	47.1	1.19	44.1	1.08
410	87	Guo Liwei_2016_Interaction	36.15	117.15	13.3218	671.05	25.8286	7.39286	7.29286	2	maize	EE	enhanced	no	conventional	no	conventional	no	no	no	225	3	REN	47.2	1.21	44	1.34
411	87	Guo Liwei_2016_Interaction	36.15	117.15	13.3218	671.05	25.8286	7.39286	7.29286	2	maize	EE	enhanced	no	conventional	no	conventional	no	no	no	225	3	REN	48.9	1.26	46.4	1.16
412	88	Guo Ping_2016_Effects_Chinese	30.27	104.45	17.8459	956.958	30.7429	13.7857	7.19286	1	maize	EE	enhanced	no	conventional	no	conventional	no	no	no	225	3	REN	42.8		31.59
413	89	Guo, C 2016 Application	31.03	112.49	17.0251	1113.15	27.35	11.8	6.96429	1	rice	RFT	mineral	no	conventional	no	timing	no	no	yes	165	3	REN	44.3		24
414	89	Guo, C 2016 Application	31.03	112.49	17.0251	1113.15	27.35	11.8	6.96429	1	rice	EE	enhanced	no	conventional	no	conventional	no	no	no	165	3	REN	45.3		24
[truncated: 2,051 more rows]

## Sheet: Readme
Readme of primary database
[truncated: 21 more rows]
